# Supplementary material for: Towards enhancing coral heat tolerance: a “microbiome transplantation” treatment using inoculations of homogenized coral tissues
Source: Microbiome. 2021 May 6;9:102. doi: 10.1186/s40168-021-01053-6 (PMC8103578; doi:10.1186/s40168-021-01053-6)
Supplement: Supplementary file 3 — Additional file 2: Dataset S1. Analysis table of coral response variables. ‘LowVar’ site = Racha Island east shore, ‘HighVar’ site (Pocillopora) = Racha Island west shore, ‘HighVar’ site (Porites) = Panwa reef flat; heat tolerance (HT) assessment treatments: ‘34 °C’ and ‘29 °C’; Inoculation treatments: ‘I’ = inoculation; ‘C’ = sterile-filtered seawater (FSW) control group; n = replicate fragment numbers; mean difference = mean difference between start and end of a treatment; SD = standard deviation; SE = standard error; CI = confidence interval. [file 40168_2021_1053_MOESM3_ESM.xlsx]

## Sheet: Analysis table
Dataset S1 Analysis table of coral response variables. ‘LowVar’ site = Racha Island east shore, ‘HighVar’ site (Pocillopora) = Racha Island west shore, ‘HighVar’ site (Porites) = Panwa reef flat; heat tolerance (HT) assessment treatments: ‘34 °C’ and ‘29 °C’; Inoculation treatments: ‘I’ = inoculation; ‘C’ = control group (mock inoculation using filtered seawater); n = replicate fragment numbers; …
	Experimental part	Variable	site	HT treatment	inoculation treatment	n	delta mean	SD	SE
Pocillopora	HT assessment	∆ Effective quantum yield	LowVar	29 °C		10	0.00426667	0.00962994	0.00304526
			LowVar	34 °C		10	-0.1492	0.275152	0.0870106
			HighVar	29°C		9	-0.00122222	0.0228078	0.00760259
			HighVar	34 °C		9	-0.000222222	0.0214631	0.00715438
		∆ Bleaching score	LowVar	29 °C		10	0.2	0.674949	0.213437
			LowVar	34 °C		10	-0.85	1.02875	0.32532
			HighVar	29°C		9	0.222222	0.506897	0.168966
			HighVar	34 °C		9	-0.277778	0.618017	0.206006
Porites	HT assessment	∆ Effective quantum yield	HighVar	29 °C		12	-0.0806667	0.0538252	0.015538
			HighVar	34 °C		12	-0.107	0.0649629	0.0187532
			LowVar	29°C		14	-0.007	0.0111907	0.00299083
			LowVar	34 °C		14	-0.0414286	0.0240599	0.00643028
		∆ Bleaching score	HighVar	29 °C		12	-1.08333	0.514929	0.514929
			HighVar	34 °C		12	-1.16667	0.685344	0.197842
			LowVar	29°C		14	-0.285714	0.377964	0.101015
			LowVar	34 °C		14	-1.42857	0.615728	0.16456
Pocillopora	Inoculation	∆ Effective quantum yield	LowVar		C	10	-0.0098	0.0144702	0.00457589
			LowVar		I	10	-0.0083	0.0105625	0.00334016
		∆ Bleaching score	LowVar		C	10	0.5	0.57735	0.182574
			LowVar		I	10	0.6	0.516398	0.163299
	HT reassessment	∆ Effective quantum yield	LowVar	29 °C	C	5	-0.00406667	0.0124039	0.00554717
			LowVar	34 °C	C	5	-0.0411333	0.0323811	0.0144813
			LowVar	29°C	I	5	-0.0052	0.0107486	0.00480694
			LowVar	34 °C	I	5	-0.0681333	0.0649442	0.029044
		∆ Bleaching score	LowVar	29 °C	C	5	0.1	0.41833	0.187083
			LowVar	34 °C	C	5	-1.6	0.547723	0.244949
			LowVar	29°C	I	5	0.1	0.547723	0.244949
			LowVar	34 °C	I	5	-0.5	0.707107	0.316228
Porites	Inoculation	∆ Effective quantum yield	LowVar		C	20	-0.01625	0.0168394	0.00376541
			LowVar		I	20	-0.0111	0.0075247	0.00168257
		∆ Bleaching score	LowVar		C	20	-0.05	0.359092	0.0802955
			LowVar		I	20	0	0.324443	0.0725476
	HT reassessment	∆ Effective quantum yield	LowVar	29 °C	C	10	-0.0198	0.0248789	0.0078674
			LowVar	34 °C	C	10	-0.0402	0.0188457	0.00595953
			LowVar	29°C	I	10	-0.0013	0.0038223	0.00120872
			LowVar	34 °C	I	10	-0.0433	0.0193858	0.00613033
		∆ Bleaching score	LowVar	29 °C	C	10	0.1	0.316228	0.1
			LowVar	34 °C	C	10	-1.35	0.474342	0.15
			LowVar	29°C	I	10	-0.1	0.394405	0.124722
			LowVar	34 °C	I	10	-0.7	0.71492	0.226078
