# Supplementary material for: Towards enhancing coral heat tolerance: a “microbiome transplantation” treatment using inoculations of homogenized coral tissues
Source: Microbiome. 2021 May 6;9:102. doi: 10.1186/s40168-021-01053-6 (PMC8103578; doi:10.1186/s40168-021-01053-6)
Supplement: Supplementary file 5 — Additional file 4: Dataset S3. Full table of potentially transmitted bacteria in the (A) Pocillopora and (B) Porites experiment. Amplicon sequence variants (ASVs) exclusively shared between the inoculum and the ‘I’ recipient’ group after inoculation are provided each with their respective SILVA based taxonomy and sequence. Read abundances for each potentially transmitted ASV show its occurrence within the different treatment groups. ASVs are marked in ‘green’, when also detected in the donor samples. Those, also detected in seawater samples, are marked in ‘blue’. ASVs are marked in red, when detected in the ‘I’ recipient group at the end of heat tolerance reassessment (i.e., ASVs that persisted within the recipients’ microbiomes until the very end of the experiment). [file 40168_2021_1053_MOESM5_ESM.xlsx]

## Sheet: (A) Pocillopora
Dataset S3 Full table of potentially transmitted bacteria in the (A) Pocillopora and (B) Porites experiment. Amplicon sequence variants (ASVs) exclusively shared between the inoculum and the ‘I’ recipient’ group after inoculation are provided each with their respective SILVA based taxonomy and sequence. Read abundances for each potentially transmitted ASV show its occurrence within the different …																					(A)
(A)	READ ABUNDANCES PER EXPERIMENT GROUP													TAXONOMY (SILVA database, bootstrap >80%)							16S amplicon sequence
ASV-ID	inoculum_total.y	recipient_t1_total.y	recipient_C_t2_total.y	recipient_I_t2_total.y	recipient_CA_t4_total	recipient_CH_t4_total	recipient_IA_t4_total	recipient_IH_t4_total	donor_total	SW_total	Source_total	Total_Abundance	ASV notes	Domain	Phylum	Class	Order	Family	Genus	Species	Seq
8657fb528da03ace5da71ca93d07527e	2072	0	0	4161	0	0	17	0	0	0	0	6250	persistent until t4 (end of experiment)	k__Bacteria	p__Proteobacteria	c__Alphaproteobacteria	o__Dstr-E11	unclass_o__Dstr-E11	unclass_o__Dstr-E11	unclass_o__Dstr-E11	TGGGGAATATTGGACAATGGGGGCAACCCTGATCCAGCCATGCCGCGTGAGTGATGAAGGCCTTAGGGTTGTAAAGCTCTTTCAGCAGGGACGATAATGACGGTACCTGCAGAAGAAGCCCCGGCTAACTCCGTGCCAGCAGCCGCGGTAAGACGGAGGGGGCTAGCGTTGTTCGGAATTACTGGGCGTAAAGCGCGCGTAGGCGGGTGTGCAAGTTGGGGGTGAAAGCCCGAGGCTCAACCTCGGAACTGCCTTCAAAACTGCACATCTAGAGGACGGGAGAGGCAAGTGGAATTCCCAGTGTAGAGGTGAAATTCGTAGATATTGGGAAGAACACCGGTGGCGAAGGCGACTTGCTGGACCGGATCTGACGCTGAGGTGCGAAAGCGTGGGGAGCGA…
122c03996bb175099226eee64610753a	1987	0	0	3974	0	0	0	0	1782	0	0	7743	donor	k__Bacteria	unclass_k__Bacteria	unclass_k__Bacteria	unclass_k__Bacteria	unclass_k__Bacteria	unclass_k__Bacteria	unclass_k__Bacteria	TAGGGAATTTTTCACAATGGGCGCAAGCCTGATGGAGCAACACCACGTGATTGACGAAGGTCTTTGGATTGTAAAGATCTGTGGCAGGGAATGAATGGTTTGTTAAGGAAATGTAACAAACAGTGACAGTACTCTGCTAGAAAGCAATGACTAATTACGTGCCAGCAGTCGCGGTAATACGTAAGTTGCGAGCATTATCCGGATTTATTGGGCGTATAGTATGCGTAGATGGTATGACAAGTCAAAGGTTCAAGGTTGAGGCTTAACCTCATCATGCTTTTGATACTGTCAAACTAAGAGGGTAGAAGATGTTAATGGAATTTCATGTGTAACGGTGAAATGTGTGGAGATATGAAAGAACACCAAGAGCGAAGGCAATTAACATGTCTATTCCTGACA…
a20dbc62499230324f9447560817c1ec	1088	0	0	2176	0	0	0	0	5	0	0	3269	donor	k__Bacteria	p__Proteobacteria	c__Alphaproteobacteria	o__Rhodobacterales	f__Rhodobacteraceae	unclass_f__Rhodobacteraceae	unclass_f__Rhodobacteraceae	TGAGGAATATTAGACAATGGGGGCAACCCTGATCTAGCCATGCCGCGTGATTGATGAAGGCCTTAGGGTTGTAAAAATCTTTCGCCAGGGATGATAATGACAGTACCTGGTAAAGAAGCCCCGGCTAACTCCGTGCCAGCAGCCGCGGTAATACGGAGGGGGCTAGCGTTGTTCGGAATTACTGGGCGTAAAGCGCGCGTAGGCTGATTACTTAGTCAGGGGTGAAATCCCAGAGCTCAACTCTGGAACTGCCTTTGATACTGGTAATCTAGAGGTCGAGAGAGGTGAGTGGAATTCCGAGTGTAGAGGTGGAATTCGTAGATATTCGGAGGAACACCAGTGGCGAAGGCGGCTCACTGGATCGATACTGACGCTGAGGTGCGAAAGTGTGGGGAGCAA…
baecf2a1117d578b17979433ce92c012	844	0	0	1688	0	0	0	0	0	0	0	2532		k__Bacteria	p__Bacteroidetes	c__Bacteroidia	o__Cytophagales	f__Cyclobacteriaceae	unclass_f__Cyclobacteriaceae	unclass_f__Cyclobacteriaceae	TAGGGAATATTGGGCAATGGGCGAGAGCCTGACCCAGCCATGCCGCGTGAAGGATGAAGGCCTTCTGGGTTGTAAACTTCTTTTATACAGGAAGAAAAAGGTCATGCGTGGCCGATTGACGGTACTGTATGAATAAGCACCGGCTAACTCCGTGCCAGCAGCCGCGGTAATACGGAGGGTGCAAGCGTTGTCCGGATTTATTGGGTTTAAAGGGTGCGCAGGCGGTGCGTTAAGTCAGTGGTGAAATCCCGCAGCTCAACTGTGGAACTGCCATTGATACTGGCGTACTTGAGTACGGACGAGGTAGGCGGAATTTATGGTGTAGCGGTGAAATGCATAGATACCATAAAGAACACCGATAGCGAAGGCAGCTTACTAGACCGTAACTGACGCTCATGC…
295a0734a453fec941d9bfffad5e509c	674	0	0	1348	0	0	0	0	171	0	0	2193	donor	k__Bacteria	unclass_k__Bacteria	unclass_k__Bacteria	unclass_k__Bacteria	unclass_k__Bacteria	unclass_k__Bacteria	unclass_k__Bacteria	TAGGGAATTTTTCACAATGGGCGCAAGCCTGATGGAGCAACACCACGTGATTGACGAAGGTCTTTGGATTGTAAAGATCTGTGGCAGGGAATGAATGGTTTGTTAAGGAAATGTAACAAACAGTGACAGTACTCTGCTAGAAAGCAATGACTAATTACGTGCCAGCAGTCGCGGTAATACGTAAGTTGCGAGCATTATCCGGATTTATTGGGCGTATAGTATGCGTAGATGGTATGACAAGTCAAAGGTTCAAGGTTGAGGCTTAACCTCATCATGCTTTTGATACTGTCAAACTAAGAGGGTAGAAGATGTTAATGGAATTTCATGTGTAACGGTGAAATGTGTGGAGATATGAAAGAACACCAAGAGCGAAGGCAATTAACATGTCTATTCCTGACA…
15cd69aa4fb2b78a4c5457c464a399ea	349	0	0	698	0	0	0	0	0	0	0	1047		k__Bacteria	p__Proteobacteria	c__Gammaproteobacteria	o__Alteromonadales	f__Alteromonadaceae	g__Alteromonas	s__Alteromonas sp	TGGGGAATATTGCACAATGGGGGAAACCCTGATGCAGCCATGCCGCGTGTGTGAAGAAGGCCTTCGGGTCGTAAAGCACTTTCAGTTGTGAGGAAAAGTTAGTAGTTAATACCTGCTAGCCGTGACGTTAACAACAGAAGAAGCACCGGCTAACTCCGTGCCAGCAGCCGCGGTAATACGGAGGGTGCGAGCGTTAATCGGAATTACTGGGCGTAAAGCGCACGCAGGCGGTTTGTTAAGCTAGATGTGAAAGCCCCGGGCTCAACCTGGGATGGTCATTTAGAACTGGCAGACTAGAGTCTTGGAGAGGGGAGTGGAATTCCAGGTGTAGCGGTGAAATGCGTAGATATCTGGAGGAACATCAGTGGCGAAGGCGACTCCCTGGCCAAAGACTGACGC…
b577e3f63655daff2844aff3b8bcfc9a	305	0	0	610	0	0	0	0	0	0	0	915		k__Bacteria	p__Halanaerobiaeota	c__Halanaerobiia	o__Halanaerobiales	f__Halanaerobiaceae	g__Halanaerobium	s__g__Halanaerobium sp	TGGGGAATATTCCGCAATGGACGAAAGTCTGACGGAGCAACGCCGCGTGAGTGAAGAAGGCCTTCGGGTCGTAAAGCGCTGTCCTCAGGGAAGAATGGCCTTAACAGGAAATGGTTAAGGAGGAGACGGTACCTGGGGAGGAAGCCCTGGCTAACTACGTGCCAGCAGCCGCGGTAACACGTAGAGGGCAAGCGTTGTCCGGAATTACTGGGCGTAAAGGGTACGCAGGTGGGAGGAAAAGTCAAGTGTGAAAGGTATCGGCTTAACCGATACAGAGCAATTGAAACTATCCTTCTTGAGGGCAGGAGAGGAGAGCGGAATTCCTGGTGTAGCGGTGGAATGCGTAGATATCAGGAAGAACACCGGTGGCGAAGGCGGCTCTCTGGCCTGCAACTGACG…
ff4f873f678625fbcb4860435c8790c4	304	0	0	608	0	0	0	0	0	0	0	912		k__Bacteria	p__Proteobacteria	c__Gammaproteobacteria	o__Alteromonadales	f__Alteromonadaceae	unclass_f__Alteromonadaceae	unclass_f__Alteromonadaceae	TGGGGAATATTGCACAATGGGGGAAACCCTGATGCAGCCATGCCGCGTGTGTGAAGAAGGCCTTCGGGTTGTAAAGCACTTTCAGTTGTGAGGAAAGGTTGGTAGCTAATACCTGCCAGCTGTGACGTTAACAACAGAAGAAGCACCGGCTAACTCCGTGCCAGCAGCCGCGGTAATACGGAGGGTGCGAGCGTTAATCGGAATTACTGGGCGTAAAGCGGACGCAGGCGGTTTGTTAAGCTAGATGTGAAAGCCCCGGGCTCAACCTGGGATGGTCATTTAGAACTGGCAGACTAGAGTCTTGGAGAGGGGAGTGGAATTCCAGGTGTAGCGGTGAAATGCGTAGATATCTGGAGGAACATCAGTGGCGAAGGCGACTCCCTGGCCAAAGACTGACGC…
649f11bf8f8f08b4f48a06c5674b3b13	257	0	0	514	0	0	0	0	40	0	0	811	donor	k__Bacteria	p__Tenericutes	c__Mollicutes	o__Entomoplasmatales	f__Spiroplasmataceae	g__Spiroplasma	s__Spiroplasma sp	TAGGGAATTTTCCACAATGGGCGAAAGCCTGATGGAGCAATGCCGCGTGATTGATGACGGCCCTTGGGTTGTAAAGATCTGTTATTAGGAAAGAAACAGCTGTATAGGAAATGATACAGTTCTGACGGTACCTAATCAGAAAGCCACGGCTAACTATGTGCCAGCAGCCGCGGTAATACATAGGTGGCAAGCGTTATCCGGATTTATTGGGCGTAAAGCGTGCGTAGACGGTTTAATAAGTTTGAGGTTAAAGACTGGGGCTTAACCCCAGCGCGCCTCAAAAACTATTAGACTAGAATGTAGGAGAGGTTGATGGAATTTCATATGTAGTGGTGGAATACGTAGATATATGAAGGAACACCAGCGGCGAAGGCGGTCAACCAGCCTATAATTGACGTT…
15495886f55fbe5642de0395cf9d782d	201	0	0	402	0	0	0	0	0	0	0	603		k__Bacteria	p__Bacteroidetes	c__Bacteroidia	o__Flavobacteriales	f__Flavobacteriaceae	g__Tenacibaculum	s__Tenacibaculum sp	TGAGGAATATTGGTCAATGGAGGCAACTCTGAACCAGCCATGCCGCGTGCAGGAAGACTGCCCTATGGGTTGTAAACTGCTTTTATACAGGAAGAAACAGTCCTACGTGTAGGACCTTGACGGTACTGTAAGAATAAGCACCGGCTAACTCCGTGCCAGCAGCCGCGGTAATACGGAGGGTGCAAGCGTTATCCGGAATCATTGGGTTTAAAGGGTCCGCAGGCGGTCAATTAAGTCAGAGGTGAAATCCCATAGCTTAACTATGGAACTGCCTTTGATACTGGTTGACTTGAGTTATACGGAAGTAGATAGAATGTGTAGTGTAGCGGTGAAATGCATAGATATTACACAGAATACCGATTGCGAAGGCAGTCTACTACGTGTATACTGACGCTCATG…
f0b21e6651a430a03b8f1c570fc47841	196	0	0	392	0	0	0	0	0	0	0	588		k__Bacteria	p__Firmicutes	c__Clostridia	o__Clostridiales	f__Family XIII	unclass_f__Family XIII	unclass_f__Family XIII	TGGGGAATATTGCACAATGGGCGCAAGCCTGATGCAGCAACGCCGCGTGAGTGATGAAGGCTTTCGGGTCGTAAAACTCTGTCCTAAGGGAAGAAAGAAATGACGGTACCTTAGGAGGAAGCCCCGGCTAACTACGTGCCAGCAGCCGCGGTAATACGTAGGGGGCAAGCGTTATCCGGAATTATTGGGCGTAAAGAGTGCGTAGGTGGTTCTACAAGCCTTGGGTGAAAGGCTACGGCTCAACCGTAGTAAGCCTTGGGAACTGTAGGACTTGAGTGCAGGAGAGGAGAGCGGAATTCCTAGTGTAGCGGTGAAATGCGTAGATATTAGGAGGAACACCAGTGGCGAAGGCGGCTCTCTGGACTGTAACTGACGCTGAGGCACGAAAGCGTGGGGAGC…
92a041c7da1bfe1de366dfda713479db	171	0	0	384	0	0	0	42	0	0	0	597	persistent until t4	k__Bacteria	p__Firmicutes	c__Clostridia	o__Clostridiales	f__Family XI	g__Anaerococcus	s__Anaerococcus sp	TGGGGAATTTTGCACAATGGGGGAAACCCTGATGCAGCGACGCCGCGTGATTTAGAAGGCCTTCGGGTTGTAAAAATCTTTTGTATAGGAAGAAAATGACAGTACTATACGAATAAGGTCCGGCTAATTACGTGCCAGCAGCCGCGGTAATACGTAAGGACCGAGCGTTGTCCGGAATCATTGGGCGTAAAGGGTACGTAGGCGGCTAGAAAAGTTAGAAGTCAAAGGCTATAGCTCAACTATAGTAAGCTTCTAAAACTATTTAGCTTGAGAAATGGAAGGGAAAGTGGAATTCCTAGTGTAGCGGTGGAATGCGCAGATATTAGGAAGAATACCGGTGGCGAAGGCGACTTTCTGGCCATTATCTGACGCTGAGGTACGAAAGCGTGGGTAGCAAAC…
966de0491d5bb2de1944f8644a033716	147	0	0	294	0	0	0	0	0	0	0	441		k__Bacteria	p__Verrucomicrobia	c__Verrucomicrobiae	o__Chthoniobacterales	f__Chthoniobacteraceae	g__Candidatus Udaeobacter	s__Candidatus Udaeobacter sp	TCGAGAATTTTTCTCAATGGGGGAAACCCTGAAGGAGCGACGCCGCGTGGAGGATGAAGGTCTTCGGGTTGTAAACTCCTGTCATTTGGGAACAAGTGTCGGTACCTAACTGCTACCGGCTTGATAGTACCAGAAGAGGAAGGGACGGCTAACTCTGTGCCAGCAGCCGCGGTAATACAGAGGTCTCAAGCGTTGTTCGGATTCATTGGGCGTAAAGGGTGTGTAGGTGGCGCCGTAAGTCGGGTGTGAAATTTCGGAGCTTAACTCCGAAACTGCATTCGATACTGCGGTGCTTGAGGACTGGAGAGGAGACTGGAATTCATGGTGTAGCAGTGAAATGCGTAGAGATCATGAGGAAGACCAGTGGCGAAGGCGGGTCTCTGGACAGTTCCTGACACT…
e0c7bd7d4bb17736a65f72cbe032ff8c	134	0	0	268	0	0	0	0	0	0	0	402		k__Bacteria	p__Patescibacteria	c__Saccharimonadia	o__Saccharimonadales	unclass_o__Saccharimonadales	unclass_o__Saccharimonadales	unclass_o__Saccharimonadales	TAGGGAATTTTCCACAATGGACGAAAGTCTGATGGAGCGACGCCGCGTGCAGGACGACGGCCTTCGGGTTGTAAACTGCTTTTCTGATTGAAGAATATGACGGTAAATCAGGAATAAGGATCGGCTAACTCCGTGCCAGCAGCCGCGGTCATACGGAGGATCCAAGCGTTATTCGGAATAACTGGGCGTAAAGAGTTGCGTAGGCGGTTTGTTAAGCGAGATGTGAAAGCCAAGGGCTCAACCCTTGAACTGCATTTCGAACTGGCAGACTTGAGAATGGGAGAGGTAACTGGAATTCCAGGTGTAGGAGTGAAATCCGTAGATATCTGGAGGAACACCAATGGCGAAGGCAGGTTACTGGCCCATTTCTGACGCTGAGGCACGAAAGCGTGGGGAGCG…
640504da61b42853833a32ffff629101	124	0	0	248	0	0	0	0	0	0	0	372		k__Bacteria	p__Bacteroidetes	c__Bacteroidia	o__Chitinophagales	f__Chitinophagaceae	g__Sediminibacterium	s__g__Sediminibacterium sp	TAAGGAATATTGGACAATGGACGAAAGTCTGATCCAGCCATGCCGCGTGAAGGATGAATGTCCTCTGGATTGTAAACTTCTTTTATCTGGGACGAAAAAAGGGAATTCTTTCTCGTCTGACGGTACCAGATGAATAAGCACCGGCTAACTCCGTGCCAGCAGCCGCGGTAATACGGAGGGTGCAAGCGTTATCCGGATTCACTGGGTTTAAAGGGTGCGTAGGCGGGTAGGTAAGTCAGTGGTGAAATCTCAGAGCTTAACTCTGAAACTGCCATTGATACTATTTATCTTGAATATTGTGGAGGTAAGCGGAATATGTCATGTAGCGGTGAAATGCTTAGATATGACATAGAACACCCATTGCGAAGGCAGCTTACTACACATATATTGACGCTGAGG…
af597079ff20aa47b1cefc09960ed550	120	0	0	240	0	0	0	0	0	0	0	360		k__Bacteria	unclass_k__Bacteria	unclass_k__Bacteria	unclass_k__Bacteria	unclass_k__Bacteria	unclass_k__Bacteria	unclass_k__Bacteria	TAGGGAATTTTTCACAATGGGCGCAAGCCTGATGGAGCAACACCCCGTGATTGACGAAGGTCTTTGGATTGTAAAGATCTGTGGCAGGGAATGAATGGTTTGTTAAGGAAATGTAACAAACAGTGACAGTACTCTGCTAGAAAGCAATGACTAATTACGTGCCAGCAGTCGCGGTAATACGTAAGTTGCGAGCATTATCCGGATTTATTGGGCGTATAGTATGCGTAGATGGTATGACAAGTCAAAGGTTCAAGGTTGAGGCTTAACCTCATCATGCTTTTGATACTGTCAAACTAAGAGGGTAGAAGATGTTAATGGAATTTCATGTGTAACGGTGAAATGTGTGGAGATATGAAAGAACACCAAGAGCGAAGGCAATTAACATGTCTATTCCTGACA…
a166288b71ecc11086d47a3b3ddbeb40	111	0	0	222	0	0	0	0	0	0	0	333		k__Bacteria	p__Firmicutes	c__Clostridia	o__Clostridiales	f__Lachnospiraceae	g__Ruminococcus	s__Ruminococcus torques group	TGGGGAATATTGCACAATGGGGGAAACCCTGATGCAGCGACGCCGCGTGAGCGATTAAGTATTTCGGTATGTAAAGCTCTATCAGCAGGGAAGAAAATGACGGTACCTGACTAAGAAGCACCGGCTAAATACGTGCCAGCAGCCGCGGTAATACGTATGGTGCAAGCGTTATCCGGATTTACTGGGTGTAAAGGGAGCGTAGACGGAGTGGCAAGTCTGATGTGAAAACCCGGGGCTCAACCCCGGGACTGCATTGGAAACTGTCAATCTAGAGTACCGGAGAGGTAAGCGGAATTCCTAGTGTAGCGGTGAAATGCGTAGATATTAGGAGGAACACCAGTGGCGAAGGCGGCTTACTGGACGGTAACTGACGTTGAGGCTCGAAAGCGTGGGGAGCAA…
88b9662b5eb40d30f42febdbc4440476	106	0	0	212	0	0	0	0	0	0	0	318		k__Bacteria	p__Proteobacteria	c__Deltaproteobacteria	o__Desulfobacterales	f__Desulfobacteraceae	g__Desulfatitalea	s__g__Desulfatitalea sp	TGAGGAATTTTGCGCAATGGGGGAAACCCTGACGCAGCAACGCCGCGTGAGTGATGAAGGCTTTCGGGTCGTAAAGCTCTGTCAAGTGGGAAGAACCTGCATTTGGCTAATATCCATTTGCACTGACGGTACCACTGAAGGAAGCACCGGCTAACTCCGTGCCAGCAGCCGCGGTAACACGGGGGGTGCAAGCGTTACTCGGAATCATTGGGCGTAAAGGGCGCGCAGGCGGCCTGGTTAGTCAGATGTGAAAGCCCGGGGCTCAACCCCGGAAGTGCATTTGATACTGCTAGGCTTGAGTATGGGAGAGGAAAGTGGAATTCCTGGTGTAGAGGTGAAATTCGTAGATATCAGGAGGAACACCGGTGGCGAAGGCGACTTTCTGGACCAATACTGACG…
f610aa6a7db3c53b005eeb8071e68118	102	0	0	204	0	0	0	0	0	0	0	306		k__Bacteria	p__Proteobacteria	c__Gammaproteobacteria	o__Alteromonadales	f__Alteromonadaceae	unclass_f__Alteromonadaceae	unclass_f__Alteromonadaceae	TGGGGAATATTGCACAATGGGGGAAACCCTGATGCAGCCATGCCGCGTGTGTGAAGAAGGCCTTCGGGTTGTAAAGCACTTTCAGTTGTGAGGAAAGGCTGGTAGTTAATACCTGCCAGCTGTGACGTTAACAACAGAAGAAGCACCGGCTAACTCCGTGCCAGCAGCCGCGGTAATACGGAGGGTGCGAGCGTTAATCGGAATTACTGGGCGTAAAGCGGACGCAGGCGGTTTGTTAAGCTAGATGTGAAAGCCCCGGGCTCAACCTGGGATGGTCATTTAGAACTGGCAGACTAGAGTCTTGGAGAGGGGAGTGGAATTCCAGGTGTAGCGGTGAAATGCGTAGATATCTGGAGGAACATCAGTGGCGAAGGCGACTCCCTGGCCAAAGACTGACGC…
8ab211ae1a2761d07dd16c47b5625e80	99	0	0	198	0	0	0	0	0	0	0	297		k__Bacteria	p__Firmicutes	c__Clostridia	o__Clostridiales	f__Lachnospiraceae	g__Lachnoclostridium	s__g__Lachnoclostridium sp	TGGGGAATATTGCACAATGGGCGAAAGCCTGATGCAGCAACGCCGCGTGAGTGAAGAAGTATCTCGGTATGTAAAGCTCTATCAGCAGGGAAGAAAATGACGGTACCTGACTAAGAAGCCCCGGCTAACTACGTGCCAGCAGCCGCGGTAATACGTAGGGGGCAAGCGTTATCCGGATTTACTGGGTGTAAAGGGAGCGCAGACGGCACTGCAAGTCTGAAGTGAAAGCCCGGGGCTCAACCCCGGGACTGCTTTGGAAACTGTAGAGCTAGAGTGCTGGAGAGGCAAGCGGAATTCCTAGTGTAGCGGTGAAATGCGTAGATATTAGGAAGAACACCAGTGGCGAAGGCGGCTTGCTGGACAGTAACTGACGTTCAGGCTCGAAAGCGTGGGGAGCAA…
f6527e3450e9da9ebe3144987506c5d3	99	0	0	198	0	0	0	0	0	0	0	297		k__Bacteria	p__Actinobacteria	c__Acidimicrobia	o__Microtrichales	f__Microtrichaceae	unclass_f__Microtrichaceae	unclass_f__Microtrichaceae_Sva0996 marine group	TGGGGAATCTTGCGCAATGAGCGAAAGCTTGACGCAGCCACGCCGCGTGAGGGAAGACGGCTTTCGAGTTGTAAACCTCTTTCAGTAGGGAAGAAAATGACGGTACCTACAGAAGAAGCCCCGGCCAACTACGTGCCAGCAGCCGCGGTAATACGTAGGGGGCGAGCGTTGTCCGGATTTACTGGGCGTAAAGAGCTCGTAGGCGGTTTGATAAGTCGGATGTGAAAACTTTGGGCTCAACCCAAAGACGCCATTCGATACTATTATGACTAGAGTCTGGTAGAGGAGCATGGAATTCCCGGTGTAGCGGTGGAATGCGTAGATATCGGGAGGAACACCAATGGGGCGAAGGCAGTGCTCTGGGCCAGAACTGACGCTGAGGAGCGAAAGCGTGGGTAG…
4a8a9f963e44bf08225fa5690c51fce9	92	0	0	184	0	0	0	0	0	0	0	276		k__Bacteria	p__Firmicutes	c__Clostridia	o__Clostridiales	f__Lachnospiraceae	g__Coprococcus 3	s__Coprococcus 3 sp	TGGGGAATATTGCACAATGGGGGAAACCCTGATGCAGCGACGCCGCGTGAGCGAAGAAGTATTTCGGTATGTAAAGCTCTATCAGCAGGGAAGAAAATGACGGTACCTGACTAAGAAGCACCGGCTAAATACGTGCCAGCAGCCGCGGTAATACGTATGGTGCAAGCGTTATCCGGATTTACTGGGTGTAAAGGGAGCGTAGACGGCTGTGTAAGTCTGAAGTGAAAGCCCGGGGCTCAACCCCGGGACTGCTTTGGAAACTATGCAGCTAGAGTGTCGGAGAGGTAAGTGGAATTCCCAGTGTAGCGGTGAAATGCGTAGATATTGGGAGGAACACCAGTGGCGAAGGCGGCTTACTGGACGATGACTGACGTTGAGGCTCGAAAGCGTGGGGAGCAA…
8a2950244650b024368aa8174145ba33	91	0	0	182	0	0	0	0	0	0	0	273		k__Bacteria	p__Firmicutes	c__Clostridia	o__Clostridiales	f__Lachnospiraceae	g__Blautia	s__Blautia sp	TGGGGAATATTGCACAATGGGGGAAACCCTGATGCAGCGACGCCGCGTGAAGGAAGAAGTATCTCGGTATGTAAACTTCTATCAGCAGGGAAGAAAATGACGGTACCTGACTAAGAAGCCCCGGCTAACTACGTGCCAGCAGCCGCGGTAATACGTAGGGGGCAAGCGTTATCCGGATTTACTGGGTGTAAAGGGAGCGTAGACGGATGGACAAGTCTGATGTGAAAGGCTGGGGCTCAACCCCGGGACTGCATTGGAAACTGCCCGTCTTGAGTGCCGGAGAGGTAAGCGGAATTCCTAGTGTAGCGGTGAAATGCGTAGATATTAGGAGGAACACCAGTGGCGAAGGCGGCTTACTGGACGGTAACTGACGTTGAGGCTCGAAAGCGTGGGGAGCAA…
3b0aa8950962e93f6e83d6e3b1554498	87	0	0	174	0	0	0	0	0	0	0	261		k__Bacteria	p__Proteobacteria	c__Alphaproteobacteria	o__Rhodobacterales	f__Rhodobacteraceae	unclass_f__Rhodobacteraceae	unclass_f__Rhodobacteraceae	TGGGGAATCTTGGACAATGGGCGCAAGCCTGATCCAGCCATGCCGCGTGAGTGATGAAGGCCTTAGGGTTGTAAAGCTCTTTCGCCAGGGATGATAATGACAGTACCTGGTAAAGAAACCCCGGCTAACTCCGTGCCAGCAGCCGCGGTAATACGGAGGGGGTTAGCGTTGTTCGGAATTACTGGGCGTAAAGCGCGCGTAGGCGGATCAGAAAGTTGGGGGTGAAATCCCGGGGCTCAACCCCGGAACTGCCTCCAAAACTCCTGGTCTTGAGTTCGAGAGAGGTGAGTGGAATTCCGAGTGTAGAGGTGAAATTCGTAGATATTCGGAGGAACACCAGTGGCGAAGGCGGCTCACTGGCTCGATACTGACGCTGAGGTGCGAAAGTGTGGGGAGCAA…
0e41bb7083bf048451fa203230214064	86	0	0	172	0	0	0	0	0	0	0	258		k__Bacteria	p__Proteobacteria	c__Gammaproteobacteria	o__Alteromonadales	f__Alteromonadaceae	unclass_f__Alteromonadaceae	unclass_f__Alteromonadaceae	TGGGGAATATTGCACAATGGGGGAAACCCTGATGCAGCCATGCCGCGTGTGTGAAGAAGGCCTTCGGGTTGTAAAGCACTTTCAGTTGTGAGGAAAGGCTGGTAGTTAATACCTGTCAGCTGTGACGTTAACAACAGAAGAAGCACCGGCTAACTCCGTGCCAGCAGCCGCGGTAATACGGAGGGTGCGAGCGTTAATCGGAATTACTGGGCGTAAAGCGGACGCAGGCGGTTTGTTAAGCTAGATGTGAAAGCCCCGGGCTCAACCTGGGATGGTCATTTAGAACTGGCAGACTAGAGTCTTGGAGAGGGGAGTGGAATTCCAGGTGTAGCGGTGAAATGCGTAGATATCTGGAGGAACATCAGTGGCGAAGGCGACTCCCTGGCCAAAGACTGACGC…
a205bcd39b18cf389dd605977e339548	84	0	0	168	0	0	0	0	0	0	0	252		k__Bacteria	p__Proteobacteria	c__Alphaproteobacteria	o__Rhodobacterales	f__Rhodobacteraceae	unclass_f__Rhodobacteraceae	unclass_f__Rhodobacteraceae	TAGGGAATCTTAGACAATGGGCGAAAGCCTGATCTAGCCATGCCGCGTGAGTGATGAAGGCCCTAGGGTTGTAAAGCTCTTTCGCCAGGGAAGATAATGACGGTACCTGGTAAAGAAACCCCGGCTAACTCCGTGCCAGCAGCCGCGGTAATACGGAGGGGGTTAGCGTTGTTCGGAATTACTGGGCGTAAAGCGCGCGTAGGCGGACTATTAAGTCAGGGGTGAAATCCCGGGGCTCAACCCCGGAACTGCCTTTGATACTGGTAGTCTTGAGTTCGAGAGAGGTGAGTGGAATTCCGAGTGTAGAGGTGAAATTCGTAGATATTCGGAGGAACACCAGTGGCGAAGGCGGCTCACTGGCTCGATACTGACGCTGAGGTGCGAAAGTGTGGGGAGCAA…
5b4831e1937ef624e53f8e31452351cb	81	0	0	162	0	0	0	0	0	0	0	243		k__Bacteria	p__Firmicutes	c__Clostridia	o__Clostridiales	unclass_o__Clostridiales	unclass_o__Clostridiales	unclass_o__Clostridiales	TGGGGAATATTGCACAATGGGCGAAAGCCTGATGCAGCAACGCCGCGTGAGCGATGAAGGCCTTCGGGTCGTAAAGCTCTGTCCTAAAGGAAGAATTTTGACGGTACTTTAGGAGGAAGCCCCGGCTAATTACGTGCCAGCAGCCGCGGTAATACGTAAGGGGCTAGCGTTATCCGGAATTACTGGGCGTAAAGGGTACGTAGGCGGTTTATTAAGTCAGGGGTGAAAGGCTACGGCTCAACCGTAGTAAGCCTTTGAAACTGATAAACTTGAGTATGGTAGAGGAAAGTGGAATTCCTGGTGTAGCGGTGAAATGCGTAGATATCAGGAGGAACATCGATGGCGAAGGCAGCTTTCTGGGCCATTACTGACGCTGAGGTACGAAAGCGTGGGGAGCGA…
6830f129f1d582dae54cc87b2c0a9c73	79	0	0	158	0	0	0	0	0	0	0	237		k__Bacteria	p__Bacteroidetes	c__Bacteroidia	o__Cytophagales	f__Cyclobacteriaceae	g__Reichenbachiella	s__g__Reichenbachiella sp	TAGGGAATATTGGTCAATGGAGGAGACTCTGAACCAGCCATGCCGCGTGCAGGAAGACGGCCTTCTGGGTTGTAAACTGCTTTTGACAGGGAAGAAAAAGTCCATGCGTGGACAACTGACGGTACCTGTAGAATAAGCACCGGCTAACTCCGTGCCAGCAGCCGCGGTAATACGGAGGGTGCGAGCGTTGTCCGGATTTATTGGGTTTAAAGGGTACGTAGGTGGTAGATTAAGTCAGAGGTGAAAGCCCACAGCTCAACTGTGGAACTGCCTTTGAAACTGGTTTACTTGAGTACATTTGAGGTAGGCGGAATTTATGGTGTAGCGGTGAAATGCATAGATACCATAAGGAACTCCGATAGCGAAGGCAGCTTACTAAACTGTTACTGACACTGAGGT…
f6f28ee86415068e9998585aa6621fca	75	0	0	150	0	0	0	0	0	0	0	225		k__Bacteria	p__Firmicutes	c__Bacilli	o__Bacillales	f__Staphylococcaceae	g__Staphylococcus	s__Staphylococcus sp	TAGGGAATCTTCCGCAATGGGCGAAAGCCTGACGGAGCAACGCCGCGTGAGTGATGAAGGTCTTCGGATCGTAAAGCTCTGTTATTAGGGAAGAACATATGTGTAAGTAACTGTGCACATCTTGACGGTACCTAATCAGAAAGCCACGGCTAACTACGTGCCAGCAGCCGCGGTAATACGTAGGTGGCAAGCGTTATCCGGAATTATTGGGCGTAAAGCGCGCGTAGGCGGTTTTTTAAGTCTGATGTGAAAGCCCACGGCTCAACCGTGGAGGGTCATTGGAAACTGGAAAACTTGAGTGCAGAAGAGGAAAGTGGAATTCCATGTGTAGCGGTGAAATGCGCAGAGATATGGAGGAACACCAGTGGCGAAGGCGACTTTCTGGTCTGTAACTGACGC…
6e61b17da1b64451d464a3dd538d2aca	74	0	0	148	0	0	0	0	0	0	0	222		k__Bacteria	p__Proteobacteria	c__Gammaproteobacteria	o__Arenicellales	f__Arenicellaceae	g__Arenicella	s__Arenicella sp	TGGGGAATATTGGACAATGGGGGCAACCCTGATCCAGCAATACCTCGTGTGTGAAGAAGGCCTTAGGGTTGTAAAGCACTTTCAATTGGGACGAAAAGTTTAAGGTTAATACCCTTGAACCTTGACGGTACCTTTAGAAGAAGCACCGGCTAACTCCGTGCCAGCAGCCGCGGTAATACGGAGGGTGCAAGCGTTAATCGGAATTACTGGGCGTAAAGCGCGCGTAGGTGGTTTGGTAAGTCAGATGTGAAAGCCCCGGGCTCAACCTGGGAACTGCATTTGATACTGCCTAACTAGAGTATGGTAGAGGGAAGTGGAATTCCACATGTAGCGGTGAAATGCGTAGAGATGTGGAGGAACACCAGTGGCGAAGGCGACTTCCTGGACCAATACTGACAC…
c7444b1d9b200fdeb922693aab29deb4	73	0	0	148	0	0	2	0	0	0	0	223	persistent until t4	k__Bacteria	p__Firmicutes	c__Clostridia	o__Clostridiales	f__Ruminococcaceae	g__Ruminococcus	s__Ruminococcus 2	TGGGGGATATTGCGCAATGGGGGCAACCCTGACGCAGCAACGCCGCGTGAAGGATGAAGGTTTTCGGATTGTAAACTTCTTTTATTAAGGACGAAAAATGACGGTACTTAATGAATAAGCTCCGGCTAACTACGTGCCAGCAGCCGCGGTAATACGTAGGGAGCAAGCGTTGTCCGGATTTACTGGGTGTAAAGGGTGCGTAGGCGGCTTTGCAAGTCAGATGTGAAATCTATGGGCTCAACCCATAAACTGCATTTGAAACTGTAGAGCTTGAGTGAAGTAGAGGCAGGCGGAATTCCCCGTGTAGCGGTGAAATGCGTAGAGATGGGGAGGAACACCAGTGGCGAAGGCGGCCTGCTGGGCTTTAACTGACGCTGAGGCACGAAAGCGTGGGTAGCA…
5c0644f23e7db04b7c8bd37098828313	73	0	0	146	0	0	0	0	0	0	0	219		k__Bacteria	p__Firmicutes	c__Clostridia	o__Clostridiales	f__Lachnospiraceae	g__Ruminococcus	s__Ruminococcus torques group	TGGGGAATATTGCACAATGGGGGAAACCCTGATGCAGCGACGCCGCGTGAGCGATGAAGTATTTCGGTATGTAAAGCTCTATCAGCAGGGAAGAAAATGACGGTACCTGACTAAGAAGCACCGGCTAAATACGTGCCAGCAGCCGCGGTAATACGTATGGTGCAAGCGTTATCCGGATTTACTGGGTGTAAAGGGAGCGTAGACGGAGTGGCAAGTCTGATGTGAAAACCCGGGGCTCAACCCCGGGACTGCATTGGAAACTGTCAATCTAGAGTACCGGAGAGGTAAGCGGAATTCCTAGTGTAGCGGTGAAATGCGTAGATATTAGGAGGAACACCAGTGGCGAAGGCGGCTTACTGGACGGTAACTGACGTTGAGGCTCGAAAGCGTGGGGAGCAA…
a10219160af261b8657ba33ce0610f99	71	0	0	142	0	0	0	0	0	0	0	213		k__Bacteria	p__Proteobacteria	c__Alphaproteobacteria	o__Sphingomonadales	f__Sphingomonadaceae	g__Sphingomonas	s__Sphingomonas sp	TGGGGAATATTGGACAATGGGCGCAAGCCTGATCCAGCAATGCCGCGTGAGTGATGAAGGCCTTAGGGTTGTAAAGCTCTTTTACCCGGGATGATAATGACAGTACCGGGAGAATAAGCCCCGGCTAACTCCGTGCCAGCAGCCGCGGTAATACGGAGGGGGCTAGCGTTGTTCGGAATTACTGGGCGTAAAGCGCACGTAGGCGGCTTTGTAAGTCAGGGGTGAAAGCCTGGAGCTCAACTCCAGAACTGCCTTTGAGACTGCATCGCTTGAATCCGGGAGAGGTAAGTGGAATTCCGAGTGTAGAGGTGAAATTCGTAGATATTCGGAAGAACACCAGTGGCGAAGGCGGCTTACTGGACCGGAATTGGCGCTGAGGTGCGAAAGCGTGGGGAGCAA…
9f729713741abe0c0624e5911529c89c	69	0	0	138	0	0	0	0	0	0	0	207		k__Bacteria	p__Bacteroidetes	c__Bacteroidia	o__Bacteroidales	f__Prevotellaceae	g__Prevotella	s__Prevotella bivia	TGAGGAATATTGGTCAATGGACGCAAGTCTGAACCAGCCAAGTAGCGTGCAGGATGACGGCCCTATGGGTTGTAAACTGCTTTTATATGGGGATAAAGTGGGGAACGTGTTCCCTTTTGCAGGTACCATATGAATAAGGACCGGCTAATTCCGTGCCAGCAGCCGCGGTAATACGGAAGGTTCGGGCGTTATCCGGATTTATTGGGTTTAAAGGGAGCGTAGGCCGTTTGGTAAGCGTGTTGTGAAATGTAGGAGCTCAACTTCTAGATTGCAGCGCGAACTGTCAGACTTGAGTGCGCACAACGTAGGCGGAATTCATGGTGTAGCGGTGAAATGCTTAGATATCATGAAGAACTCCGATTGCGAAGGCAGCTTACGGGAGCGCAACTGACGCTGAAG…
a4b293fcf6190273e1b5e3f3f36e0ec9	66	0	0	132	0	0	0	0	0	0	0	198		k__Bacteria	p__Bacteroidetes	c__Bacteroidia	o__Flavobacteriales	f__Weeksellaceae	g__Chryseobacterium	s__Chryseobacterium sp	TGAGGAATATTGGACAATGGGTGAGAGCCTGATCCAGCCATCCCGCGTGAAGGATGACGGTCCTATGGATTGTAAACTTCTTTTGTACAGGGATAAACCTACCCTCGTGAGGGTAGCTGAAGGTACTGTACGAATAAGCACCGGCTAACTCCGTGCCAGCAGCCGCGGTAATACGGAGGGTGCAAGCGTTATCCGGATTTATTGGGTTTAAAGGGTCCGTAGGCGGACTTGTAAGTCAGTGGTGAAATCTCATAGCTTAACTATGAAACTGCCATTGATACTGCAGGTCTTGAGTAAATTTGAAGTGGCTGGAATAAGTAGTGTAGCGGTGAAATGCATAGATATTACTTAGAACACCAATTGCGAAGGCAGGTCACTAAGATTTAACTGACGCTGATG…
07870a6b972872e5589a34e1f18ec962	64	0	0	128	0	0	0	0	0	0	0	192		k__Bacteria	p__Actinobacteria	c__Actinobacteria	o__Corynebacteriales	f__Mycobacteriaceae	g__Mycobacterium	s__Mycobacterium sp	TTGGGAATATTGCACAATGGGCGCAAGCCTGATGCAGCGACGCCGCGTGAGGGACGACGGCCTTCGGGTTGTAAACCTCTTTCAGCACAGACGAAGCGCAAGTGACGGTATGTGCAGAAGAAGGACCGGCCAACTACGTGCCAGCAGCCGCGGTAATACGTAGGGTCCGAGCGTTGTCCGGAATTACTGGGCGTAAAGAGCTCGTAGGTGGTTTGTCGCGTTGTTCGTGAAAACTCACAGCTCAACTGTGGGCGTGCGGGCGATACGGGCAGACTAGAGTACTGCAGGGGAGACTGGAATTCCTGGTGTAGCGGTGGAATGCGCAGATATCAGGAGGAACACCGGTGGCGAAGGCGGGTCTCTGGGCAGTAACTGACGCTGAGGAGCGAAAGCGTGGGG…
2a231f08891292ebf633fb67c2243110	64	0	0	128	0	0	0	0	0	0	0	192		k__Bacteria	p__Firmicutes	c__Clostridia	o__Clostridiales	f__Lachnospiraceae	g__Blautia	s__Blautia sp	TGGGGAATATTGCACAATGGGGGAAACCCTGATGCAGCGACGCCGCGTGAAGGAAGAAGTATCTCGGTATGTAAACTTCTATCAGCAGGGAAGATAGTGACGGTACCTGACTAAGAAGCCCCGGCTAACTACGTGCCAGCAGCCGCGGTAATACGTAGGGGGCAAGCGTTATCCGGATTTACTGGGTGTAAAGGGAGCGTAGACGGACTGGCAAGTCTGATGTGAAAGGCGGGGGCTCAACCCCTGGACTGCATTGGAAACTGTTAGTCTTGAGTGCCGGAGAGGTAAGCGGAATTCCTAGTGTAGCGGTGAAATGCGTAGATATTAGGAGGAACACCAGTGGCGAAGGCGGCTTACTGGACGGTAACTGACGTTGAGGCTCGAAAGCGTGGGGAGCAA…
0c39a1483cf10b1d88c63d267d0c249e	63	0	0	126	0	0	0	0	0	0	0	189		k__Bacteria	p__Actinobacteria	c__Acidimicrobia	o__Microtrichales	f__Microtrichaceae	unclass_f__Microtrichaceae	unclass_f__Microtrichaceae_Sva0996 marine group	TAGGGAATCTTGCGCAATGGGCGAAAGCCTGACGCAGCAACGCCGCGTGGGGGAAGAAGGCTCTCGGGTCGTAAACCCCTTTCAGCAGGGACGAAACTGACGGTACCTGCAGAAGAAGGACCGGCCAACTACGTGCCAGCAGCCGCGGTAACACGTAGGGTCCAAGCGTTGTCCGGATTTATTGGGCGTAAAGAGCTCGTAGGCGGTTTTGTAAGTCGGGTGTGAAAACTCAGGGCTCAACCCTGAGACGCCACCCGATACTGCAATGACTCGAGTCCGGTAGGGGAGCACGGAATTCCTGGTGTAGCGGTGAAATGCGCAGATATCAGGAGGAACACCAGTGGCGAAGGCGGTGCTCTGGGCCGGTACTGACGCTGAGGAGCGAAAGCGTGGGGAGCG…
e9a147e3ed41b70dffc53a4a0cc64644	61	0	0	122	0	0	0	0	0	0	0	183		k__Bacteria	p__Proteobacteria	c__Deltaproteobacteria	o__Bdellovibrionales	f__Bacteriovoracaceae	g__Peredibacter	s__ Peredibacter sp	TAGGGAATATTGCGCAATGGGGGAAACCCTGACGCAGCAATTCCACGTGAGTGAGGAAGGCCTTCGGGTTGTAAAGCTCTGTCCTATAGGAAGAACGGCTTTGGGTAACGCCAAAGTTTGACGGTACTATAGAAGAAAGCACCGGCTAACTCCGTGCCAGCAGCCGCGGTAATACGGAGGGTGCGAGCGTTGTTCGGATTTACTGGGCGTAAAGCGCGCGCAGGCGGACTAGCAAGTCAGATGTGAAATCTCGGGGCTCAACCCCGAAACTGCGTCTGAAACTGTTAGTCTAGAATCTCATAGGGGGTAGGGGAATTTCACGTGTAGGGGTAAAATCCGTAGAGATGTGAAGGAACACCTGAGGCGAAGGCGCCTGCCTGGATGAGTATTGACGCTGAG…
08d1381a9f56a1b198b55211010f3fa6	59	0	0	118	0	0	0	0	0	0	0	177		k__Bacteria	p__Bacteroidetes	c__Bacteroidia	o__Chitinophagales	f__Chitinophagaceae	unclass_f__Chitinophagaceae	unclass_f__Chitinophagaceae	TGAGGAATATTGGTCAATGGACGCAAGTCTGAACCAGCCATGCCGCGTGGAGGATTAAGGCCTTCTGGGTTGTAAACTTCTTTTATTAGGGAAGAAAAGCGGGGTTTCTACCCCGTCCGACGGTACCTAATGAATAAGCACCGGCTAACTCCGTGCCAGCAGCCGCGGTAATACGGAGGGTGCAAGCGTTATCCGGATTTACTGGGTTTAAAGGGTGTGTAGGCGGATATTTAAGTCAGAGGTGAAATCTCCGAGCTCAACTCGGAAACTGCCTTTGATACTATTTATCTTGAATTTCGTTGAGGTTGGCGGAATATATCATGTAGCGGTGAAATGCATAGATATGATATAGAACACCGATTGCGAAGGCAGCTGACTGGACGAACATTGACGCTGAGG…
447b5075b059aedc9c8f3b86317e5b9d	55	0	0	110	0	0	0	0	0	0	0	165		k__Bacteria	p__Bacteroidetes	c__Bacteroidia	o__Bacteroidales	f__Bacteroidaceae	g__Bacteroides	s__Bacteroides dorei	TGAGGAATATTGGTCAATGGGCGATGGCCTGAACCAGCCAAGTAGCGTGAAGGATGACTGCCCTATGGGTTGTAAACTTCTTTTATAAAGGAATAAAGTCGGGTATGCATACCCGTTTGCATGTACTTTATGAATAAGGATCGGCTAACTCCGTGCCAGCAGCCGCGGTAATACGGAGGATCCGAGCGTTATCCGGATTTATTGGGTTTAAAGGGAGCGTAGATAGATGTTTAAGTCAGTTGTGAAAGTTTGCGGCTCAACCGTAAAATTGCAGTTGATACTGGATGTCTTGAGTGCAGTTGAGGCAGGCGGAATTCGTGGTGTAGCGGTGAAATGCTTAGATATCACGAAGAACTCCGATTGCGAAGGCAGCCTGCTAAGCTGCAACTGACATTGAGG…
d694b36eed4781fa2844968502c937ca	48	0	0	96	0	0	0	0	0	0	0	144		k__Bacteria	p__Bacteroidetes	c__Bacteroidia	o__Flavobacteriales	f__Flavobacteriaceae	g__Tenacibaculum	s__Tenacibaculum sp	TGAGGAATATTGGTCAATGGAGGCAACTCTGAACCAGCCATGCCGCGTGCAGGAAGACTGCCCTATGGGTTGTAAACTGCTTTTATACAGGAAGAAACAGTCCTACGTGTAGGACCTTGACGGTACTGTAAGAATAAGCACCGGCTAACTCCGTGCCAGCAGCCGCGGTAATACGGAGGGTGCAAGCGTTATCCGGAATCATTGGGTTTAAAGGGTCCGCAGGCGGTCAATTAAGTCAGAGGTGAAATCCCGCAGCTTAACTGTGGAACTGCCTTTGATACTGGTTGACTTGAGTTATACGGAAGTAGATAGAATGTGTAGTGTAGCGGTGAAATGCATAGATATTACACAGAATACCGATTGCGAAGGCAGTCTACTACGTATATACTGACGCTCATG…
38b325a6874eeb8f68ea5414ca3f6f37	46	0	0	92	0	0	0	0	0	0	0	138		k__Bacteria	p__Actinobacteria	c__Actinobacteria	o__Frankiales	f__Cryptosporangiaceae	g__Fodinicola	s__Fodinicola sp	TGGGGAATATTGCGCAATGGGCGAAAGCCTGACGCAGCGACGCAGCGTGAGGGACGACGGCCTTCGGGTTGTAAACCTCTTTCAGCGGGGACGAAGCGAAAGTGACGGTACCCGCAGAAGAAGCACCGGCTAACTACGTGCCAGCAGCCGCGGTAATACGTAGGGTGCAAGCATTGTCCGGATTTATTGGGCGTAAAGAGCTCGTAGGCGGCTTGTCACGTCGGGTGTGAAAACTCGGGGCTTAACCCCGAGCCTGCACTCGATACGGGCTAGCTAGAGTGTTGCAGGGGAGACTGGAATTCCTGGTGTAGCGGTGAAATGCGCAGATATCAGGAGGAACACCGGTGGCGAAGGCGGGTCTCTGGGCAACTACTGACGCTGAGGAGCGAAAGCGTGGGG…
76214c56d495119a4ca232ea1f47f8e5	46	0	0	92	0	0	0	0	0	0	0	138		k__Bacteria	p__Bacteroidetes	c__Bacteroidia	o__Chitinophagales	f__37-13 (Chitinophagales)	unclass_f__37-13 (Chitinophagales)	unclass_f__37-13 (Chitinophagales)	TAGGGAATATTGGACAATGGGCGCAAGCCTGATCCAGCCATCCCGCGTGAAGGATTAAGGTCCTATGGATTGTAAACTTCTTTTCTCTGGAAATAAAAACTGGGGTTCTCCCCAGCCTGAAGGTACCAGAGGAATAAGCACCGGCTAACTCCGTGCCAGCAGCCGCGGTAATACGGAGGGTGCAAGCGTTATCCGGATTCACTGGGTTTAAAGGGAGCGTAGGTGGCTTTGTAAGTCAGTGGTGAAAGCTCGGAGCTTAACTCCGGAACTGCCATTGATACTGCTTAGCTTGAATCGGTTCGAGGTGGATGGAATGTGACATGTAGCGGTGAAATGCTTAGATATGTTACAGAACACCGATTGCGTAGGCAGTTCACCAGACCCGTATTGACACTGAGG…
946ee03cdd72ed749039f8e985b0bcbd	44	0	0	88	0	0	0	0	0	0	0	132		k__Bacteria	p__Firmicutes	c__Bacilli	o__Lactobacillales	f__Leuconostocaceae	g__Leuconostoc	s__Leuconostoc citreum	TAGGGAATCTTCCACAATGGGCGCAAGCCTGATGGAGCAACGCCGCGTGTGTGATGAAGGCTTTCGGGTCGTAAAGCACTGTTGTATGGGAAGAAATGCTAAAATAGGGAATGATTTTAGTTTGACGGTACCATACCAGAAAGGGACGGCTAAATACGTGCCAGCAGCCGCGGTAATACGTATGTCCCGAGCGTTATCCGGATTTATTGGGCGTAAAGCGAGCGCAGACGGTTGATTAAGTCTGATGTGAAAGCCCGGAGCTCAACTCCGGAATGGCATTGGAAACTGGTTAACTTGAGTGTTGTAGAGGTAAGTGGAACTCCATGTGTAGCGGTGGAATGCGTAGATATATGGAAGAACACCAGTGGCGAAGGCGGCTTACTGGACAACAACTGACGT…
c00e7c6c32d4f172392b65f9f400cacd	44	0	0	88	0	0	0	0	0	0	0	132		k__Bacteria	p__Firmicutes	c__Bacilli	o__Lactobacillales	f__Streptococcaceae	g__Lactococcus	s__Lactococcus sp	TAGGGAATCTTCGGCAATGGACGAAAGTCTGACCGAGCAACGCCGCGTGAGTGAAGAAGGTTTTCGGATCGTAAAACTCTGTTGTTAGAGAAGAACGTTGCATAGAGTGGAAAATTATGCAAGTGACGGTATCTAACCAGAAAGGGACGGCTAACTACGTGCCAGCAGCCGCGGTAATACGTAGGTCCCGAGCGTTGTCCGGATTTATTGGGCGTAAAGCGAGCGCAGGTGGTTTAATAAGTCTGATGTAAAAGGCAGTGGCTCAACCATTGTGTGCATTGGAAACTGTTAGACTTGAGTGCAGTAGAGGAGAGTGGAATTCCATGTGTAGCGGTGAAATGCGTAGATATATGGAGGAACACCGGTGGCGAAAGCGGCTCTCTGGACTGTCACTGACAC…
8ae8385f88912c73082babbf4f158970	43	0	0	86	0	0	0	0	0	0	0	129		k__Bacteria	p__Cyanobacteria	c__Melainabacteria	o__Obscuribacterales	unclass_o__Obscuribacterales	unclass_o__Obscuribacterales	unclass_o__Obscuribacterales	TGGGGAATTTTGTGCAATGGGGGAAACCCTGACACAGCGACACCGCGTGAACGAAGAAGCCCTTTGGGGTGTAAAGTTCTGTCGGCTGGAACGAAAAAAATGACGGTACCAGCAAAGGAAGCATCGGCTAACTACGTGCCAGCAGCCGCGGTAAGACGTAGGATGCAAGCGTTGTCCGGATTTATTGGGCGTAAAGAGTTCGTAGGCGGTTTGTTAAGTCTGATGTTAAAGATCGGGGCTCAACCTCGGGAGTGCATTGGATACTGGCAGACTGGAGTGTGGTAGAGGTTAGTGGAATTCCCAGTGTAGCGGTGAAATGCGTAGATATTGGGAAGAACACCAGTGGCGTAGGCGACTAACTGGGCCATAACTGACGCTGAGGAACGAAAGCCAGGGGAG…
abe9b3516224eb4b5f8684b255204594	43	0	0	86	0	0	0	0	0	0	0	129		k__Bacteria	p__Proteobacteria	c__Alphaproteobacteria	o__Rhodobacterales	f__Rhodobacteraceae	g__Marinibacterium	s__Marinibacterium sp	TGGGGAATCTTGGACAATGGGCGCAAGCCTGATCCAGCCATGCCGCGTGAGTGATGAAGGCCCTAGGGTCGTAAAGCTCTTTCGCCAGGGAAGATAATGACGGTACCTGGTAAAGAAACCCCGGCTAACTCCGTGCCAGCAGCCGCGGTAATACGGAGGGGGTTAGCGTTGTTCGGAATTACTGGGCGTAAAGCGCGCGTAGGCGGACTATTAAGTCGAGGGTGAAATCCCGGGGCTCAACCCCGGAACTGCCTTCGATACTGGTAGTCTTGAGGTCGAGAGAGGTGAGTGGAACTCCGAGTGTAGAGGTGAAATTCGTAGATATTCGGAAGAACACCAGTGGCGAAGGCGGCTCACTGGCTCGATACTGACGCTGAGGTGCGAAAGTGTGGGGAGCAA…
18434331cc252b2461f607b2616e34e2	41	0	0	82	0	0	0	0	0	0	0	123		k__Bacteria	p__Bacteroidetes	c__Bacteroidia	o__Chitinophagales	f__Chitinophagaceae	unclass_f__Chitinophagaceae	unclass_f__Chitinophagaceae	TAAGGAATATTGGACAATGGACGCAAGTCTGATCCAGCCATGCCGCGTGAAGGATTAAGGCCCTCTGGGTTGTAAACTTCTTTTATAGGGGACGAAAAAAGGGAATTCTTTCTCACTTGACGGTACTCTATGAATAAGCACCGGCTAACTCCGTGCCAGCAGCCGCGGTAATACGGAGGGTGCAAGCGTTATCCGGATTCACTGGGTTTAAAGGGTGCGTAGGCGGGTATGTAAGTCAGTGGTGAAATCTCGGAGCTTAACTCCGAAACTGCCATTGATACTATATATCTTGAATATTGTGGAGGTTTGCGGAATATGTCATGTAGCGGTGAAATGCTTAGATATGACATAGAACACCTATTGCGAAGGCAGCAGGCTACACATATATTGACGCTGAGG…
ea52d15ae1a2c9997ff4e146303cf335	41	0	0	82	0	0	0	0	0	0	0	123		k__Bacteria	p__Proteobacteria	c__Gammaproteobacteria	o__Enterobacteriales	f__Enterobacteriaceae	unclass_f__Enterobacteriaceae	unclass_f__Enterobacteriaceae	TGGGGAATATTGCACAATGGGCGCAAGCCTGATGCAGCCATGCCGCGTGTATGAAGAAGGCCTTCGGGTTGTAAAGTACTTTCAGCGAGGAGGAAGGCATTGTGGTTAATAACCACAGTGATTGACGTTACTCGCAGAAGAAGCACCGGCTAACTCCGTGCCAGCAGCCGCGGTAATACGGAGGGTGCAAGCGTTAATCGGAATTACTGGGCGTAAAGCGCACGCAGGCGGTCTGTTAAGTCAGATGTGAAATCCCCGGGCTCAACCTGGGAACTGCATTTGAAACTGGCAGGCTTGAGTCTTGTAGAGGGGGGTAGAATTCCAGGTGTAGCGGTGAAATGCGTAGAGATCTGGAGGAATACCGGTGGCGAAGGCGGCCCCCTGGACAAAGACTGACGC…
0b2283c10719d6195ecad00305a02197	40	0	0	80	0	0	0	0	0	0	0	120		k__Bacteria	p__Bacteroidetes	c__Bacteroidia	o__Cytophagales	f__Cyclobacteriaceae	unclass_f__Cyclobacteriaceae	unclass_f__Cyclobacteriaceae	TAGGGAATATTGGTCAATGGGCGAGAGCCTGAACCAGCCATGCCGCGTGCAGGACGACGGCCTTCTGGGTTGTAAACTGCTTTTATACAGGAATAAAATGGCCCTGCGGGGCAGATTGCATGTACTGTATGAATAAGCACCGGCTAACTCCGTGCCAGCAGCCGCGGTAATACGGAGGGTGCAAGCGTTGTCCGGATTTATTGGGTTTAAAGGGTGCGTAGGCGGTTATTTAAGTCAGTGGTGAAAACCCTGAGCTCAACTGAGGGCTTGCCATTGATACTGGATAACTTGATTACCGTATAGGTAGGCGGAATTTATGGTGTAGCGGTGAAATGCATAGATACCATAAAGAACACCGATAGCGAAGGCAGCTTACTGGACGTGTAATGACGCTGATGC…
7dc44410f13aa3401c4e368bfac1a945	39	0	0	78	0	0	0	0	451	0	0	568	donor	k__Bacteria	p__Proteobacteria	c__Deltaproteobacteria	o__Myxococcales	f__P3OB-42	unclass_f__P3OB-42	unclass_f__P3OB-42	TGGGGAATTTTGCGCAATGGGCGAAAGCCTGACGCAGCGACGCCGCGTGTATGATGAAGGCCCTTGGGTCGTAAAGTACTGTCAGCTGAGACGAAAACCTCGGAGGGAATATCTTCGAGGCTTGACGGTATCAGTGGAGGAAGCACCGGCTAACTCTGTGCCAGCAGCCGCGGTAATACAGAGGGTGCAAACGTTGCTCGGAATGACTGGGCGTAAAGCGCGCGTAGGCGGTGAGTTAAGTCGACTGTGAAAGCCCATGGCTCAACCATGGAAGTGCAGTCGAAACTGGCTCGCTGGAGTCCCGGAGAGGGTGGTGGAATTCCTAGTGTAGAGGTGAAATTCGTAGAGATTAGGAGGAACACCGGTGGCGAAGGCGACCATCTGGACGGGTACTGACGC…
8e01aeb0b405a953f700676b52d846b1	39	0	0	78	0	0	0	0	0	4	0	121	seawater	k__Bacteria	p__Firmicutes	c__Clostridia	o__Clostridiales	unclass_o__Clostridiales	unclass_o__Clostridiales	unclass_o__Clostridiales	TGGGGAATATTGCACAATGGGCGAAAGCCTGATGCAGCAACGCCGCGTGAGCGATGAAGGCCTTCGGGTCGTAAAGCTCTGTCCTAAAGGAAGAATTTTTGACGGTACTTTAGGAGGAAGCCCCGGCTAATTACGTGCCAGCAGCCGCGGTAATACGTAAGGGGCTAGCGTTATCCGGAATTACTGGGCGTAAAGGGTACGTAGGCGGTTTATTAAGTCAGGGGTGAAAGGCTACGGCTCAACCGTAGTAAGCCTTTGAAACTGATAAACTTGAGTATGGTAGAGGAAAGTGGAATTCCTGGTGTAGCGGTGAAATGCGTAGATATCAGGAGGAACATCGATGGCGAAGGCAGCTTTCTGGGCCATTACTGACGCTGAGGTACGAAAGCGTGGGGAGCG…
36b7af01fcbc40cfed4f8c3b639bb290	38	0	0	76	0	0	0	0	0	0	0	114		k__Bacteria	p__Proteobacteria	c__Gammaproteobacteria	o__Betaproteobacteriales	f__Burkholderiaceae	g__Burkholderia-Caballeronia-Paraburkholderia	s__Burkholderia-Caballeronia-Paraburkholderia	TGGGGAATTTTGGACAATGGGGGCAACCCTGATCCAGCAATGCCGCGTGTGTGAAGAAGGCCTTCGGGTTGTAAAGCACTTTTGTCCGGAAAGAAATCCCTTGCCCTAATACGGCGGGGGGATGACGGTACTGGAAGAATAAGCACCGGCTAACTACGTGCCAGCAGCCGCGGTAATACGTAGGGTGCAAGCGTTAATCGGAATTACTGGGCGTAAAGCGTGCGCAGGCGGTTCGCTAAGACAGATGTGAAATCCCCGGGCTTAACCTGGGAACTGCATTTGTGACTGGCGGGCTAGAGTATGGCAGAGGGGGGTAGAATTCCACGTGTAGCAGTGAAATGCGTAGAGATGTGGAGGAATACCGATGGCGAAGGCAGCCCCCTGGGCCAATACTGACGC…
20e64f3eafc23dddadb029e93f68d769	37	0	0	74	0	0	0	0	248	0	0	359	donor	k__Bacteria	p__Bacteroidetes	c__Bacteroidia	o__Cytophagales	f__Amoebophilaceae	g__Candidatus Amoebophilus	s__Candidatus Amoebophilus sp	TAAGGAATATTGGTCAATGGGCGCAAGCCTGAACCAGCCATGCCGCGTGCAGGATGAAGGCCTTCAAGGTCGTAAACTGCTTTTGTATGGGAATAAAAAAGCCTTTGCGAAGGCTATTGAAGGTACCATAAGAATAAGCACCGGCTAACTCCGTGCCAGCAGCCGCGGTAATACGGAGGGTGCAAGCGTTATCCGGATTTACTGGGTTTAAAGGGTGCGTAGGCGGCTTTTTAAGTCAGTGGTGAAAGCCTAGCGCTTAACGCTAGAAGTGCCACTGATACTGAAAAGCTTGAGTCAAGAAGAGGTAAGCAGAACTTATAGTGTAGCAGTGAAATGCTTAGATACTATAAAGAATACCAATAGCGAAGGCAGCTTACTGGTCTTGTACTGACGCTGAGG…
bb71051fdc316a95d02b3503c4aeb051	37	0	0	74	0	0	0	0	0	0	0	111		k__Bacteria	p__Planctomycetes	c__Phycisphaerae	o__Phycisphaerales	f__Phycisphaeraceae	g__SM1A02	s__SM1A02 sp	CGACGAATCTTCCGCAATGGGCGCAAGCCTGACGGAGCAATGCCGCGTGTGGGATGAAGCATCTTCGATGTGTAAACCACTGTCAGGTCCTAGGACCAACGACCAGGACCAGAGGAAGGGCCGGCTAACCTCGTGCCAGCAGCCGCGGTAATACGAGGGGCCCAAGCGTTAATCGGAATCACTGGGCTTAAAGCGTGCGCAGGCGGCCTTGCAAGCATCTCGTGAAATCCCACGGCTCAACCGTGGAACTGCGGGGTGAACTGCAAGGCTTGAGGCAGGTAGGGGCTGATGGAACCATGAGTGGAGCGGTGAAATGCGTAGATATTCATGGGAACGCCGATGGGGAAGCCGATCAGCTGGGCCTGTCCTGACGCTCAGGCACGAAAGCGTGGGGAGCAA…
62e376a748bcbb259494b0034483c07a	36	0	0	72	0	0	0	0	0	0	0	108		k__Bacteria	p__Proteobacteria	c__Gammaproteobacteria	unclass_c__Gammaproteobacteria	unclass_c__Gammaproteobacteria	unclass_c__Gammaproteobacteria	unclass_c__Gammaproteobacteria	TGGGGAATATTGGACAATGGGGGAAACCCTGATCCAGCAATACCGCGTGTGTGAAGAAGGCCTGAGGGTTGTAAAGCACTTTAGTTGGGGAAGAAGGCTACTTCGGTAGTTTGACGTTACCCAAAGAATAAGCACCGGCTAACTCTGTGCCAGCAGCCGCGGTAATACAGAGGGTGCGAGCGTTAATCGGAATTATTGGGCGTAAAGGGCACGTAGGTGGTCTTTTTAGCTAAATGTGAAAGCCCTTGGCTTAACCAAGGAATTGCATTTAGAACTGAAAGACTAGAGAAAAGTAGAGGTGAGTGGAATTTCCAGAGTAGCGGTGAAATGCGTAGATACTGGAAGGAACACCGGTGGCGAAGGCGACTCACTGGACTTTTTCTGACACTGAGGTGCGAA…
b727bb67af4af33fd79906d03a867162	36	0	0	72	0	0	0	0	0	0	0	108		k__Bacteria	p__Planctomycetes	c__OM190	unclass_c__OM190	unclass_c__OM190	unclass_c__OM190	unclass_c__OM190	TCGAGAATCTTCCGCAATGGACGAAAGTCTGACGGAGCGACGCCGCGTGGAGGAAGAAGGCCTTCGGGTTGTAAACTCCTGTCAGAGCTTAAGAACCCCTGGTGGTTAATACCCATCAGGCTGACAAAGGGCTCAAAGGAAGCCACAGCTAACTTCGTGCCAGCAGCTGCGGTAATACGAAGGTGGCGAGCGTTGTTCGGATTCACTGGGCATAAAGGGCGTGTAGGCGGCTTGGTAAGCGGTGTGTGAAAGCCCGGGGCTCAACCCCGGAACTGCACACCGAACTGCCGGGCTAGAGAGCGAGAGGGGACTGTGGAACTCTAGGTGGAGCGGTGAAATGCGTAGATATCTAGAGGAACACCGGTGGCGAAAGCGACAGTCTGGCTCGTTTCTGACGCT…
e853c2d4642ecd520af37a6043cd5736	36	0	0	72	0	0	0	0	0	0	0	108		k__Bacteria	p__Bacteroidetes	c__Bacteroidia	o__Flavobacteriales	f__Flavobacteriaceae	g__Flavobacterium	s__Flavobacterium sp	TGAGGAATATTGGTCAATGGGCGCAAGCCTGAACCAGCCATGCCGCGTGCAGGATGACGGTCCTATGGATTGTAAACTGCTTTTATACAGGAAGAAACACTCGGACGTGTCCGAGCTTGACGTTACTGTAGGAATAAGGATCGGCTAACTCCGTGCCAGCAGCCGCGGTAATACGGAGGATCCAAGCGTTATCCGGAATCATTGGGTTTAAAGGGTCCGTAGGCGGCTTAATAAGTCAGTGGTGAAATCCCTACGCTTAACGTAGGAACGGCCATTGATACTGTTAGGCTTGAATTATTAGGAAGTAACTAGAATATGTAGTGTAGCGGTGAAATGCTTAGAGATTACATGGAATACCAATTGCGAAGGCAGGTTACTACTAATGGATTGACGCTGATG…
7089eca3e65f84c6acf8d84b074ef383	35	0	0	70	0	0	0	0	0	0	0	105		k__Bacteria	p__Actinobacteria	c__Actinobacteria	o__Micrococcales	f__Microbacteriaceae	unclass_f__Microbacteriaceae	unclass_f__Microbacteriaceae	TGGGGAATATTGCACAATGGGCGCAAGCCTGATGCAGCAACGCCGCGTGAGGGATGACGGCCTTCGGGTTGTAAACCTCTTTTAGCAGGGAAGAAGCGAAAGTGACGGTACCTGCAGAAAAAGCGCCGGCTAACTACGTGCCAGCAGCCGCGGTAATACGTAGGGCGCAAGCGTTGTCCGGAATTATTGGGCGTAAAGAGCTCGTAGGCGGTCTGTCGCGTCTGCTGTGAAATCCCGAGGCTCAACCTCGGGCTTGCAGTGGGTAAGGGCAGACTAGAGTGCGGTAGGGGAGAATGGAATTCCTGGTGTAGCGGTGGAATGCGCAGATATCAGGAGGAACACCGATGGCGAAGGCAGTTCTCTGGGCCGTAACTGACGCTGAGGAGCGAAAGCGTGGGG…
a8c8b5d52e73e1c5666dde5e8e7dcdef	35	0	0	70	0	0	0	0	0	0	0	105		k__Bacteria	p__Proteobacteria	c__Gammaproteobacteria	unclass_c__Gammaproteobacteria	unclass_c__Gammaproteobacteria	unclass_c__Gammaproteobacteria	unclass_c__Gammaproteobacteria	TGGGGAATATTGGACAATGGGCGCAAGCCTGATCCAGCAATGCCGCGTGTGTGAAGAAGGCCTTCGGGTTGTAAAGCACTTTCAGAGGGGAGGAAAAGCTTCTTTATAATACAAAGAAGAAAAGACGTTACCTTCAGAAGAAGCACCGGCTAACTCTGTGCCAGCAGCCGCGGTAATACAGAGGGTGCAAGCGTTAATCGGAATTATTGGGCGTAAAGCGTGTGTAGGTGGCATAACAAGTCAGTCGTGAAAACCCCGGGCTCAACCTGGGAACTGCGATTGAAACTGTTAAGCTAGAGTGTGGAAGAGGGAAGTGGAATTTCCGGTGTAGCGGTGAAATGCGTAGATATCGGAAGGAACATCAGTGGCGAAGGCGACTTCCTGGTCCAACACTGACAC…
ec075619c3c83addfaa46ec6c8c76c60	35	0	0	70	0	0	0	0	0	0	0	105		k__Bacteria	p__Proteobacteria	c__Gammaproteobacteria	o__Vibrionales	f__Vibrionaceae	g__Vibrio	s__Vibrio sp	TGGGGAATATTGCACAATGGGCGCAAGCCTGATGCAGCCATGCCGCGTGTGTGAAGAAGGCCTTCGGGTTGTAAAGCACTTTCAGTCGTGAGGAAGGTAGTGTAGTTAATAGCTGCATTATTTGACGTTAGCGACAGAAGAAGCACCGGCTAACTCCGTGCCAGCAGCCGCGGTAATACGGAGGGTGCGAGCGTTAATCGGAATTACTGGGCGTAAAGCGCATGCAGGTGGTTAGTTAAGTCAGATGTGAAAGCCCGGGGCTCAACCTCGGAACTGCATTTGAAACTGGCTGACTAGAGTACTGTAGAGGGGGGTAGAATTTCAGGTGTAGCGGTGAAATGCGTAGAGATCTGAAGGAATACCGGTGGCGAAGGCGGCCCCCTGGACAGATACTGACAC…
79cc9d28491c80828b5b3ee4488fd781	34	0	0	68	0	0	0	0	0	0	0	102		k__Bacteria	p__Actinobacteria	c__Actinobacteria	o__Frankiales	f__Sporichthyaceae	g__Candidatus Planktophila	s__Candidatus Planktophila sp	TGGGGAATATTGGGCAATGGAGGAAACTCTGACCCAGCGACGCCGCGTGCGGGATGAAGGCCTTCGGGTTGTAAACCGCTTTCAGTAGGGAAGAAGCGAAAGTGACGGTACCTACAGAAGAAGCACCGGCTAACTATGTGCCAGCAGCCGCGGTAATACATAGGGTGCAAGCGTTGTCCGGAATTATTGGGCGTAAAGAGCTCGTAGGTGGTTCGTTACGTCGGATGTGAAAATCTGGGGCTCAACCCCAGACCTGCATCCGATACGGTCGAGCTAGAGTTTGGTAGGGGAGACTGGAATTCCTGGTGTAGCGGTGGAATGCGCAGATATCAGGAGGAACACCAATGGCGAAGGCAGGTCTCTGGGCCAATACTGACACTGAGGAGCGAAAGCGTGGGG…
82b75f066f38c7d0ef595c5a8e8c6982	32	0	0	64	0	0	0	0	0	0	0	96		k__Bacteria	p__Firmicutes	c__Clostridia	o__Clostridiales	unclass_o__Clostridiales	unclass_o__Clostridiales	unclass_o__Clostridiales	TGGGGAATATTGCACAATGGGCGAAAGCCTGATGCAGCAACGCCGCGTGAGTGATGAAGGCCTTCGGGTCGTAAAGCTCTGTCCTAAAGGAAGAATTTTGACGGTACTTTAGGAGGAAGCCCCGGCTAATTACGTGCCAGCAGCCGCGGTAATACGTAAGGGGCTAGCGTTATCCGGAATTACTGGGCGTAAAGGGTACGTAGGCGGTTTATTAAGTCAGGGGTGAAAGGCTACGGCTCAACCGTAGTAAGCCTTTGAAACTGATAAACTTGAGTATGGTAGAGGAAAGTGGAATTCCTGGTGTAGCGGTGAAATGCGTAGATATCAGGAGGAACATCGATGGCGAAGGCAGCTTTCTGGGCCATTACTGACGCTGAGGTACGAAAGCGTGGGGAGCGA…
e2393e517d13220b1705a10a0f71312a	32	0	0	64	0	0	0	0	0	0	0	96		k__Bacteria	p__Bacteroidetes	c__Bacteroidia	o__Cytophagales	f__Cyclobacteriaceae	g__Fulvivirga	s__g__Fulvivirga sp	TAGGGAATATTGGTCAATGGGCGGAAGCCTGAACCAGCCATGCCGCGTGCAGGAAGACGGCCTTCTGGGTTGTAAACTGCTTTTACCAGGGAACAAATAGGCCATGCGTGGCAAGTTGAGTGTACCTGGAGAATAAGCACCGGCTAACTCCGTGCCAGCAGCCGCGGTAATACGGAGGGTGCAAGCGTTGTCCGGATTTATTGGGTTTAAAGGGTGCGTAGGCGGTTTATTAAGTCAGTGGTGAAAGCCCCCAGCTCAACTGGGGAATTGCCATTGAAACTGGTAGACTTGAGTACAGACGAGGTAGGCGGAATTTATGGTGTAGCGGTGAAATGCATAGATACCATAAAGAACCCCGATAGCGAAGGCAGCTTACTAGACTGTAACTGACGCTGAGGC…
f1d90ab0da2cd3c51fb61988180b74b7	32	0	0	64	0	0	0	0	0	0	0	96		k__Bacteria	p__Proteobacteria	c__Alphaproteobacteria	o__Rhodobacterales	f__Rhodobacteraceae	unclass_f__Rhodobacteraceae	unclass_f__Rhodobacteraceae	TGGGGAATCTTCGGCAATGGGCGCAAGCCTGACCGAGCCATGCCGCGTGAGTGATGAAGGCCCTAGGGTCGTAAAACTCTTTCGCCAGAGATGATAATGACAGTATCTGGTAAAGAAACCCCGGCTAACTTCGTGCCAGCAGCCGCGGTAATACGAAGGGGGTTAGCGTTGTTCGGAATTACTGGGCGTAAAGCGCACGTAGGCGGATTAAAAAGTTGGGGGTGAAATCCCGGGGCTCAACCCCGGAACTGCCTCCAAAACTAGTAGTCTAGAGTTCGAGAGAGGTGAGTGGAATTCCAAGTGTAGAGGTGAAATTCGTAGATATTTGGAGGAACACCAGTGGCGAAGGCGGCTCACTGGCTCGATACTGACGCTGAGGTGCGAAAGCGTGGGGAGCGA…
1984ac034eeca679b7184211fafae316	31	0	0	62	0	0	0	0	0	0	0	93		k__Bacteria	p__Armatimonadetes	c__Armatimonadia	o__Armatimonadales	unclass_o__Armatimonadales	g__Chloroflexi	s__Chloroflexi sp	ATTAGGAATCTTGCGCAATGGGCGAAAGCCTGACGCAGCGACGTCGCGTGAAGGATGAAATCTTTCGGGATGTAAACTTCTTTTACCAGGGAAGAAACAAATGACGGTACCTGGTGAATAAGCCCCGGCTAACTACGTGCCAGCAGCCGCGGTAATACGTAGGGGGCGAGCGTTGTCCGAAGTTACTGGGCGTAAAGAGCGCGTAGGCGGGTTCTTAAGTGAGGGGTGAAATTCCGAGGCTCAACCTCGGAACTGCCTTTCATACTGGGAACCTTGAGTGTGGGAGAGGCGAGTGGAATGGTCGGTGTAGCGGTGAAATGCGTAGATATCGATCGGAACACCCATGGCGAAGGCAGCTCGCTGGCCTATAACTGACGCTGAGGCGCGAAAGCGTGGGGA…
3327f4a6beca08fcea048e8f9440cd87	31	0	0	62	0	0	0	0	0	0	0	93		k__Bacteria	p__Proteobacteria	c__Deltaproteobacteria	o__Bdellovibrionales	f__Bacteriovoracaceae	g__Peredibacter	s__ Peredibacter sp	TAGGGAATATTGCGCAATGGGGGAAACCCTGACGCAGCAATGCCACGTGAGTGAGGAAGGTCTTCGGATTGTAAAGCTCTGTCCTATAGGAAGAATGGCAATAGGTAACGCTATTGTTTGACGGTACTATAGAAGAAAGCACCGGCTAACTCCGTGCCAGCAGCCGCGGTAATACGGAGGGTGCAAGCGTTGTTCGGATTTACTGGGCGTAAAGCGCGCGCAGGCGGACTAGCAAGTCAGATGTGAAATCTCGGGGCTTAACCCCGAAACTGCGTCTGAAACTGTTAGTCTTGAGTCTCATAGGGGGTAGGGGAATTTCACGTGTAGGGGTAAAATCCGTAGAGATGTGAAGGAACACCGGTGGCGAAGGCGCCTACCTGGATGAGCACTGACGCTGAG…
6800160e20815c6eae0b11901a2efd5d	31	0	0	62	0	0	0	0	0	0	0	93		k__Bacteria	p__Firmicutes	c__Clostridia	o__Clostridiales	f__Lachnospiraceae	unclass_f__Lachnospiraceae	unclass_f__Lachnospiraceae	TGGGGAATATTGCACAATGGGGGAAACCCTGATGCAGCGACGCCGCGTGAGCGAAGAAGTATTTCGGTATGTAAAGCTCTATCAGCAGGGAAGAAGAATGACGGTACCTGACTAAGAAGCACCGGCTAAATACGTGCCAGCAGCCGCGGTAATACGTATGGTGCAAGCGTTATCCGGATTTACTGGGTGTAAAGGGAGCGCAGGCGGTGCGGCAAGTCTGATGTGAAAGCCCGGGGCTCAACCCCGGTACTGCATTGGAAACTGTCGTACTAGAGTGTCGGAGGGGTAAGCGGAATTCCTAGTGTAGCGGTGAAATGCGTAGATATTAGGAGGAACACCAGTGGCGAAGGCGGCTTACTGGACGATAACTGACGCTGAGGCTCGAAAGCGTGGGGAGCA…
bcb124f12406e0c36fb639c8bca7c3fe	31	0	0	62	0	0	0	0	0	0	0	93		k__Bacteria	p__Actinobacteria	c__Actinobacteria	o__Micrococcales	f__Micrococcaceae	unclass_f__Micrococcaceae	unclass_f__Micrococcaceae	TGGGGAATATTGCACAATGGGCGAAAGCCTGATGCAGCGACGCCGCGTGAGGGATGACGGCCTTCGGGTTGTAAACCTCTTTCAGTAGGGAAGAAGCGTAAGTGACGGTACCTGCAGAAGAAGCGCCGGCTAACTACGTGCCAGCAGCCGCGGTAATACGTAGGGCGCAAGCGTTATCCGGAATTATTGGGCGTAAAGAGCTCGTAGGCGGTTTGTCGCGTCTGCTGTGAAAGACCGGGGCTCAACTCCGGTTCTGCAGTGGGTACGGGCAGACTAGAGTGATGTAGGGGAGACTGGAATTCCTGGTGTAGCGGTGAAATGCGCAGATATCAGGAGGAACACCGATGGCGAAGGCAGGTCTCTGGGCATTAACTGACGCTTAGGAGCGAAAGCATGGGG…
c10f59e60de49d0cd4c3c8dac532c479	29	0	0	58	0	0	0	0	0	0	0	87		k__Bacteria	p__Proteobacteria	c__Gammaproteobacteria	o__Betaproteobacteriales	f__Burkholderiaceae	g__Ralstonia	s__Ralstonia sp	TGGGGAATTTTGGACAATGGGCGAAAGCCTGATCCAGCAATGCCGCGTGTGTGAAGAAGGCCTTCGGGTTGTAAAGCACTTTTGTCCGGAAAGAAATGGCTCTGGTTAATACCTGGGGTCGATGACGGTACCGGAAGAATAAGGACCGGCTAACTACGTGCCAGCAGCCGCGGTAATACGTAGGGTCCAAGCGTTAATCGGAATTACTGGGCGTAAAGCGTGCGCAGGCGGTTGTGCAAGACCGATGTGAAATCCCCGAGCTTAACTTGGGAATTGCATTGGTGACTGCACGGCTAGAGTGTGTCAGAGGGGGGTAGAATTCCACGTGTAGCAGTGAAATGCGTAGAGATGTGGAGGAATACCGATGGCGAAGGCAGCCCCCTGGGATAACACTGACGC…
fd9293c3f107b768237906f08e8f5551	29	0	0	58	0	0	0	0	0	0	0	87		k__Bacteria	p__Firmicutes	c__Bacilli	o__Bacillales	f__Family XI	g__Gemella	s__Gemella sp	TAGGGAATCTTCCGCAATGGGCGAAAGCCTGACGGAGCAACGCCGCGTGAGTGAAGAAGGATTTCGGTTCGTAAAGCTCTGTTGTTAGGGAAGAATGATTGTGTAGTAACTATACACAGTAGAGACGGTACCTAACCAGAAAGCCACGGCTAACTACGTGCCAGCAGCCGCGGTAATACGTAGGTGGCAAGCGTTGTCCGGAATTATTGGGCGTAAAGCGCGCGCAGGTGGTTTAATAAGTCTGATGTGAAAGCCCACGGCTCAACCGTGGAGGGTCATTGGAAACTGTTAAACTTGAGTGCAGGAGAGAAAAGTGGAATTCCTAGTGTAGCGGTGAAATGCGTAGAGATTAGGAGGAACACCAGTGGCGAAGGCGGCTTTTTGGCCTGTAACTGACAC…
8260253b60d45902038df21250afe98b	27	0	0	54	0	0	0	0	0	0	0	81		k__Bacteria	p__Actinobacteria	c__Acidimicrobia	o__Microtrichales	f__Microtrichaceae	g__IMCC26207 (Microtrichaceae)	s__IMCC26207 (Microtrichaceae)	TGGGGAATCTTGCGCAATGGGCGAAAGCCTGACGCAGCAACGCCGCGTGCGGGATGACGGCCTTCGTGGTTGTAAACCGCTTTCAGCAGGGACGAAACTGACGGTACCTGCAGAAGAAGCCCCGGCTAACTACGTGCCAGCAGCCGCGGTAATACGTAGGGGGCGAGCGTTGTCCGGATTCATTGGGCGTAAAGAGCTCGTAGGCGGTTCAGTAAGTCGGGTGTGAAAGCTCCGAGCTCAACTCGGAGAGGCCACCCGATACTGCTGTGACTTGAGTCCAGTAGAGGAGCGTGGAACTCCTGGTGTAGCGGTGAAATGCGCAGATATCAGGAAGAACACCGGTAGCGAAGGCGGCGCTCTGGGCTGGTACTGACGCTGAGGAGCGAAAGCGTGGGTAGC…
cd5df3aae9b5b94c4ce40c3ef9e47ef3	27	0	0	54	0	0	0	0	0	0	0	81		k__Bacteria	p__Proteobacteria	c__Gammaproteobacteria	o__Betaproteobacteriales	f__Burkholderiaceae	g__Bordetella	s__Bordetella sp	TGGGGAATTTTGGACAATGGGGGCAACCCTGATCCAGCCATCCCGCGTGTGCGATGAAGGCCTTCGGGTTGTAAAGCACTTTTGGCAGGAAAGAAAAGGGCCTGGTTAATACCTGGGTCAAATGACGGTACCTGCAGAATAAGCACCGGCTAACTACGTGCCAGCAGCCGCGGTAATACGTAGGGTGCAAGCGTTAATCGGAATTACTGGGCGTAAAGCGTGCGCAGGCGGTTCGGAAAGAAAGGTGTGAAATCCCCGGGCTTAACCTGGGAACGGCACTTTTAACTACCGAGCTAGAGTGTGTCAGAGGGGGGTGGAATTCCGCGTGTAGCAGTGAAATGCGTAGAGATGCGGAGGAACACCGATGGCGAAGGCAGCCCCCTGGGATAACACTGACGC…
5763e076f3f927164a9fe00ae8981000	18	0	0	53	0	0	17	0	0	0	0	88	persistent until t4	k__Bacteria	p__Proteobacteria	c__Alphaproteobacteria	o__Rhizobiales	f__Methyloligellaceae	unclass_f__Methyloligellaceae	unclass_f__Methyloligellaceae	TGGGGAATATTGCACAATGGGCGCAAGCCTGATGCAGCCATGCCGCGTGAGTGAAGAAGGCCCTAGGGTTGTAAAACTCTTTCACCGGTGAAGATAATGACGGTAGCCGGAGAAGAAGCCCCGGCTAACTCCGTGCCAGCAGCCGCGGTAATACGGAGGGGGCTAGCGTTGTTCGGAATCACTGGGCGTAAAGCGCGCGTAGGCGGACTGATCAGTTGGGGGTGAAAGCCCAAGGCTCAACCTTGGAACTGCCCTCAATACTATCAGTCTTGAGTCCGGGAGAGGTGAGTGGAATTCCTAGTGTAGAGGTGAAATTCGTAGATATTAGGAAGAACACCAGTGGCGAAGGCGGCTCACTGGCCCGGTACTGACGCTGAGGTGCGAAAGCGTGGGGAGCAA…
6cb8191980b67c0e82e8ae9a5dc8fc51	26	0	0	52	0	0	0	0	0	0	0	78		k__Bacteria	p__Proteobacteria	c__Alphaproteobacteria	o__Rhodovibrionales	f__Kiloniellaceae	g__Tistlia	s__Tistlia sp	TGGGGAATATTGGACAATGGGGGCAACCCTGATCCAGCCATGTCGCGTGCGTGAAGAAGGCCTTAGGGTTGTAAAGCGCTTTCAGCGGGGACGATGATGACGGTACCCGCAGAAGAAGCCCCGGCTAACTCCGTGCCAGCAGCCGCGGTAATACGGAGGGGGCAAGCGTTGTTCGGAATTACTGGGCGTAAAGGGCGCGTAGGCGGACTGTCAAGTCAGAGGTGAAAGCCCCGGGCTCAACCTGGGAACTGCCTTTGAAACTGATAGACTAGAGTCCGGAAGAGGATAGCGGAATTCCCAGTGTAGAGGTGAAATTCGTAGATATTGGGAAGAACACCAGTGGCGAAGGCGGCTATCTGGTCCGGTACTGACGCTGAGGCGCGAAAGCGTGGGGAGCAA…
bf1a93aac24ff7ef4081f081cca43a02	26	0	0	52	0	0	0	0	0	0	0	78		k__Bacteria	p__Proteobacteria	c__Alphaproteobacteria	o__Tistrellales	f__Geminicoccaceae	g__Candidatus Alysiosphaera	s__Candidatus Alysiosphaera sp	TGGGGAATCTTGGACAATGGGGGCAACCCTGATCCAGCGACGCCGCGTGGGTGATGAAGGCCTTCGGGTTGTAAAGCCCTTTTGTCGGGGACGATGATGACGGTACCCGGCGAATAAGCACCGGCTAACTCCGTGCCAGCAGCCGCGGTAAGACGGAGGGTGCTAGCGTTGTTCGGAATTACTGGGCGTAAAGGGCGCGTAGGCGGCCTGGTCAGTCGGATGTGAAAGCCCGGGGCTCAACCCCGGAACGGCATCCGAGACGGCCAGGCTGGAGACCGGGAGAGGAGAGTGGAATAGCCAGTGTAGAGGTGAAATTCGTAGATATTGGCTGGAACACCGGTGGCGAAAGCGGCTCTCTGGCCCGGTTCTGACGCTGAGGCGCGAAAGCGTGGGGAGCAA…
7cc952b940c002a1021609f5cb12f602	20	0	0	49	0	0	9	0	0	0	0	78	persistent until t4	k__Bacteria	p__Bacteroidetes	c__Bacteroidia	o__Flavobacteriales	f__Flavobacteriaceae	g__Seonamhaeicola	s__g__Seonamhaeicola sp	TGAGGAATATTGGACAATGGGCGGAAGCCTGATCCAGCCATGCCGCGTGCAGGAAGACTGCCCTATGGGTTGTAAACTGCTTTTGTACGGGAAGAAACCCACCTACGTGTAGGTGGCTGACGGTACCGTAAGAATAAGCATCGGCTAACTCCGTGCCAGCAGCCGCGGTAATACGGAGGATGCAAGCGTTATCCGGAATCATTGGGTTTAAAGGGTCCGTAGGTGGATTGGTAAGTCAGAGGTGAAAGCCTGCAGCTCAACTGTAGAACTGCCTTTGATACTGCTAGTCTTGAGTCGTTGTGAAGTGGTTAGAATATGTAGTGTAGCGGTGAAATGCATAGATATTACATAGAATACCGATTGCGAAGGCAGATCACTAACAACGTACTGACACTGATG…
ce7e7f29cdd9c26d6755c2dd7352b7fc	23	0	0	46	0	0	0	0	0	0	0	69		k__Bacteria	p__Proteobacteria	c__Gammaproteobacteria	o__Xanthomonadales	f__Rhodanobacteraceae	g__Dyella	s__Dyella sp	TGGGGAATATTGGACAATGGGCGCAAGCCTGATCCAGCAATGCCGCGTGTGTGAAGAAGGCCTTCGGGTTGTAAAGCACTTTTATCAGGAGCGAAATACCATCGGCTAATACCCGGTGGGGCTGACGGTACCTGAGGAATAAGCACCAGCTAACTTCGTGCCAGCAGCCGCGGTAATACGAAGGGTGCAAGCGTTAATCGGAATTACTGGGCGTAAAGCGTGCGTAGGCGGTGAGTTAAGTCTGTTGTGAAATCCCCGGGCTCAACCTGGGAATGGCAATGGATACTGGCTCGCTAGAGTGTGATAGAGGATGGTGGAATTCCCGGTGTAGCGGTGAAATGCGTAGAGATCGGGAGGAACATCAGTGGCGAAGGCGGCCATCTGGATCAACACTGACGC…
08eb8db5aae2965ef1384416f8a77109	13	0	0	45	0	0	0	19	0	0	0	77	persistent until t4	k__Bacteria	p__Bacteroidetes	c__Bacteroidia	o__Cytophagales	f__Cyclobacteriaceae	g__Fabibacter	s__g__Fabibacter sp	TAGGGAATATTGGTCAATGGGCGAGAGCCTGAACCAGCCATGCCGCGTGCAGGAAGACGGCCTTCTGGGTTGTAAACTGCTTTTATATGGGAAGAAAAAGCCCTTGCGAGGGAAATTGCCGGTACCATATGAATAAGCACCGGCTAACTCCGTGCCAGCAGCCGCGGTAATACGGAGGGTGCAAGCGTTGTCCGGATTTATTGGGTTTAAAGGGTGCGTAGGCGGGTCTTTAAGTCAGTGGTGAAAGCCTGCAGCTCAACTGTAGAACTGCCATTGATACTGGAGACCTTGAGTACACTAGAAGTAGGCGGAATTTATGGTGTAGCGGTGAAATGCATAGATACCATAAAGAACACCGATAGCGTAGGCAGCTTACTGGAGTGTAACTGACGCTGAGGC…
a7ced60a5ab38b67f778c39beb6b76ce	22	0	0	44	0	0	0	0	0	0	0	66		k__Bacteria	p__Proteobacteria	c__Gammaproteobacteria	o__UBA10353 marine group	unclass_o__UBA10353 marine group	unclass_o__UBA10353 marine group	unclass_o__UBA10353 marine group	TGGGGAATATTGGACAATGGGCGCAAGCCTGATCCAGCAATGCCGCGTGTGTGAAGAAGGCCTTCGGGTTGTAAAGCACTTTCAGTGGGGAAGAAAAGCCGGGCGTGAACAGCGCTTGGTCTTGACGGTACCTACAGAAGAAGCACCGGCTAATTCCGTGCCAGCAGCCGCGGTAATACGGAAGGTGCAAGCGTTAATCGGAATCACTGGGCGTAAAGCGCGCGTAGGCGGCTTGATAAGTCAGATGTGAAAGCCCCGGGCTCAACCTGGGAATTGCATTTGATACTGTCAAGCTAGAGTGTGGGAGAGGGAAGTGGAATTCCGCGTGTAGCGGTGAAATGCGTAGAGATGCGGAGGAACACCAGTGGCGAAGGCGACTTCCTGGACCAACACTGACGC…
f644092ccd276210e3b1d650ad1a2afb	22	0	0	44	0	0	0	0	0	0	0	66		k__Bacteria	p__Proteobacteria	c__Alphaproteobacteria	o__Rhizobiales	f__Pleomorphomonadaceae	unclass_f__Pleomorphomonadaceae	unclass_f__Pleomorphomonadaceae	TGGGGAATATTGGACAATGGGCGCAAGCCTGATCCAGCCATGCCGCGTGAGTGATGAAGGCCTTAGGGTTGTAAAGCTCTTTCGCCCGCGAGGATAATGACGGTAGCGGGATAAGAAGCCCCGGCTAACTTCGTGCCAGCAGCCGCGGTAATACGAAGGGGGCTAGCGTTGTTCGGAATCACTGGGCGTAAAGCGCACGTAGGCGGACTTTTAAGTCAGAGGTGAAAGCCTGGAGCTCAACTTCAGAACTGCCTTTGATACTGGAAGTCTTGAGTCCGGTAGAGGTGAGTGGAACTGCTAGTGTAGAGGTGAAATTCGTAGATATTAGCAAGAACACCAGTGGCGAAGGCGGCTCACTGGACCGGTACTGACGCTGAGGTGCGAAAGCGTGGGGAGCAA…
40119ad67938e648c7ab7a9570e1c51c	21	0	0	42	0	0	0	0	0	0	0	63		k__Bacteria	p__Patescibacteria	c__Gracilibacteria	unclass_c__Gracilibacteria	unclass_c__Gracilibacteria	unclass_c__Gracilibacteria	unclass_c__Gracilibacteria	TAAAGAATCTTCCGCAATGGGCGCAAGCCTGACGGAGCAACACTGCGTGGTGGATGAAGGCTTTCGGGTCGTAAACACCTTTTCTGGGGGAAGAAGTTCTGACGGTACCCCAGGAATAAGCGACGGCTAATTACGTGCCAGCAGCCGCGGTAATACGTAAGTCGCAAGCGTTATCCGGAATTATTGGGCGTAAAGCGTCCGCAGGCGGTTTTGTAAGTCTGTAGTTAAAGCCCGAGGCTCAACCTCGGAATCGTTACGGAAACTGCAAAACTTGAGGTGTGTAGGGGCAGATGGAATTCCAGAAGTAGGGGTAAAATCCGTAGATCTCTGGAGGAACACCAAACGCGAAGGCATTCTGCTGGGCACCACCTGACGCTCATGGACGAAAGCGTGGGGAGC…
77b4de5712c218870bba52ead5972dad	21	0	0	42	0	0	0	0	0	0	0	63		k__Bacteria	p__Proteobacteria	c__Gammaproteobacteria	o__Alteromonadales	f__Alteromonadaceae	g__Alteromonas	s__Alteromonas sp	CTCCCTCCTTTCTTCCGCAGTGGGGAATATTGCACAATGGGGGAAACCCTGATGCAGCCATGCCGCGTGTGTGAAGAAGGCCTTCGGGTTGTAAAGCACTTTCAGTTGTGAGGAAAAGTTAGTAGTTAATACCTGCTAGCCGTGACGTTAACAACAGAAGAAGCACCGGCTAACTCCGTGCCAGCAGCCGCGGTAATACGGAGGGTGCGAGCGTTAATCGGAATTACTGGGCGTAAAGCGCACGCAGGCGGTTTGTTAAGCTAGATGTGAAAGCCCCGGGCTCAACCTGGGATGGTCATTTAGAACTGGCAGACTAGAGTCTTGGAGAGGGGAGTGGAATTCCAGGTGTAGCGGTGAAATGCGTAGATATCTGGAGGAACATCAGTGGCGAAGGCGACT…
275b174e4e4dc7710460284451615105	20	0	0	40	0	0	0	0	0	0	0	60		k__Bacteria	p__Bacteroidetes	c__Bacteroidia	o__Flavobacteriales	f__Flavobacteriaceae	unclass_f__Flavobacteriaceae	unclass_f__Flavobacteriaceae	TGAGGAATATTGGGCAATGGAGGCAACTCTGACCCAGCCATGCCGCGTGCAGGAAGACTGCCCTATGGGTTGTAAACTGCTTTTATACGGGAAGAAACACCACTACGTGTAGTGGCTTGACGGTACCGTAAGAATAAGCACCGGCTAACTCCGTGCCAGCAGCCGCGGTAATACGGAGGGTGCAAGCGTTATCCGGAATCATTGGGTTTAAAGGGTCCGCAGGCGGTCGATTAAGTCAGAGGTGAAATCCCACAGCTTAACTGTGGAACTGCCTTTGATACTGGTTGACTTGAGTTATACGGAAGTAGATAGAATAAGTAGTGTAGCGGTGAAATGCATAGATATTACTTAGAATACCGATTGCGAAGGCAGTCTACTACGTGTATACTGACGCTCATG…
5e75d3a55ceb4dc7a55910426de76734	20	0	0	40	0	0	0	0	0	0	0	60		k__Bacteria	p__Bacteroidetes	c__Bacteroidia	o__Cytophagales	f__Spirosomaceae	g__Pseudarcicella	s__Pseudarcicella sp	TAGGGAATATTGGGCAATGGACGCAAGTCTGACCCAGCCATGCCGCGTGCAGGATGAAGGCGTTATGCGTTGTAAACTGCTTTTATACAGGAAGAAACGACTCTTGCGAGAGGCATTGACGGTACTGTATGAATAAGCACCGGCTAACTCCGTGCCAGCAGCCGCGGTAATACGGAGGGTGCAAGCGTTGTCCGGATTTATTGGGTTTAAAGGGTGCGCAGGTGGTTTATTAAGTCAGTGGTGAAAGACGGTCGCTCAACGATTGCAGTGCCATTGAAACTGGTAGACTTGAGTAAAGTAGAGGTGGGCGGAATTGATAGTGTAGCGGTGAAATGCATAGATATTATCAAGAACTCCAATTGCGTAGGCAGCTCACTTGGCTTTTACTGACACTCATGC…
d32cdfdf27a3783e185df2a65d5797f7	20	0	0	40	0	0	0	0	0	0	0	60		k__Bacteria	p__Actinobacteria	c__Thermoleophilia	o__Gaiellales	f__Gaiellaceae	g__Gaiella	s__Gaiella sp	TGGGGAATCTTGCGCAATGGGCGAAAGCCTGACGCAGCGACGCCGCGTGGGGGAAGAAGGCCTTAGGGTTGTAAACCTCTTTCAGGTGGGACGAAGCCACTCGGGTTAATAGCCCAGAGGGTGACGGTACCGCCAGAAGAAGCCCCGGCTAACTACGTGCCAGCAGCCGCGGTAATACGTAGGGGGCAAGCGTTGTCCGGATTTATTGGGCGTAAAGAGCGTGTAGGCGGTTAGGTAGGTGGGTTGTGAAAACTGGAGGCTCAACCTTCAGACGTCGACCCAAACCCCCTGGCTAGAGTCCGGAAGAGGAGAGTGGAATTCCTGGTGTAGCGGTGAAATGCGCAGATATCAGGAAGAACACCCGTGGCGAAGGCGGCTCTCTGGGACGGTACTGACGCT…
230a05594cd722aa5eff89527965c374	19	0	0	38	0	0	0	0	0	0	0	57		k__Bacteria	p__Proteobacteria	c__Gammaproteobacteria	o__Alteromonadales	f__Alteromonadaceae	g__Alteromonas	s__Alteromonas sp	CCTCCTTTCTTCCTCCGTGGGGAATATTGCACAATGGGGGAAACCCTGATGCAGCCATGCCGCGTGTGTGAAGAAGGCCTTCGGGTTGTAAAGCACTTTCAGTTGTGAGGAAAAGTTAGTAGTTAATACCTGCTAGCCGTGACGTTAATAACAGAAGAAGCACCGGCTAACTCCGTGCCAGCAGCCGCGGTAATACGGAGGGTGCGAGCGTTAATCGGAATTACTGGGCGTAAAGCGCACGCAGGCGGTTTGTTAAGCTAGATGTGAAAGCCCCGGGCTCAACCTGGGATGGTCATTTAGAACTGGCAGACTAGAGTCTTGGAGAGGGGAGTGGAATTCCAGGTGTAGCGGTGAAATGCGTAGATATCTGGAGGAACATCAGTGGCGAAGGCGACTCCC…
811452a716e84a50834ce495a04509b9	14	0	0	35	0	0	0	0	0	0	0	49		k__Bacteria	p__Proteobacteria	c__Alphaproteobacteria	o__Rhodobacterales	f__Rhodobacteraceae	unclass_f__Rhodobacteraceae	unclass_f__Rhodobacteraceae	TGGGGAATCTTGGACAATGGGCGCAAGCCTGATCCAGCCATGCCGCGTGAGTGATGAAGGCCTTAGGGTCGTAAAGCTCTTTCGCCAGGGATGATAATGACAGTACCTGGTAAAGAAACCCCGGCTAACTCCGTGCCAGCAGCCGCGGTAATACGGAGGGGGTTAGCGTTGTTCGGAATTACTGGGCGTAAAGCGCACGTAGGCGGATTAGAAAGTTGGGGGTGAAATCCCAGGGCTCAACCCTGGAACTGCCTCCAAAACTCCTAGTCTAGAGTTCGAGAGAGGTGAGTGGAATTCCGAGTGTAGAGGTGAAATTCGTAGATATTCGGAGGAACACCAGTGGCGAAGGCGGCTCACTGGCTCGATACTGACGCTGAGGTGCGAAAGTGTGGGGAGCAA…
6323f0e9ed83acf58ff01edf99985ae6	17	0	0	34	0	0	0	0	0	0	0	51		k__Bacteria	p__Bacteroidetes	c__Bacteroidia	o__Sphingobacteriales	f__env.OPS 17	unclass_f__env.OPS 17	unclass_f__env.OPS 17	TAAGGAATATTGGACAATGCTCGCAAGAGTGATCCAGCCATGCCGCGTGCAGGAAGACGGCCCTATGGGTTGTAAACTGCTTTTGAACTAGAGAAAACCCTCCTACGTGTAGGAGGCTGATAGTATAGTTAGAATAAGCATCGGCTAACTTCGTGCCAGCAGCCGCGGTAAGACGAAGGATGCAAGCGTTATCCGGATTCATTGGGTTTAAAGGGAGCGTAGGTGGACTGATAAGTCAGTGGTGAAATCTCTCGGCTTAACCGAGAAATTGCCATTGATACTGTTGGTCTTGAGTACAGTTGCTGTGGGCGGAATATGACATGTAGTGGTGAAATACATAGAGATGTCATAGAACACCGATTGCGAAGGCAGCTCACAAAGCTGTAACTGACACTGAGG…
69cd2f73105f655bc0c34653a986d399	17	0	0	34	0	0	0	0	0	0	7	58	seawater	k__Bacteria	p__Proteobacteria	c__Alphaproteobacteria	o__Micavibrionales	f__Micavibrionaceae	unclass_f__Micavibrionaceae	unclass_f__Micavibrionaceae	TGAGGAATATTGGACAATGGAGGCAACTCTGATCCAGCCATGCCGCGTGAGTGAAGAAGGCCTTAGGGTTGTAAAGCTCTTTCAATTGTGAAGATAATGACGGTAGCAATAGAAGAAGCCCCGGCTAAATTCGTGCCAGCAGCCGCGGTAATACGAATGGGGCAAGCGTTGTTCGGAATCACTGGGCTTAAAGCGTGCGCAGGCGGAACTGAAAGTCAGGAGTGAAATCCCGGGGCTCAACCCCGGAACTGCTCTTGAAACTCCAGTTCTAGAATCCGGTAGAGGTCAGGAGAATTCCTAGTGTAGAGGTGAAATTCGTAGATATTAGGAGGAATACCAGTGGCGTAGGCGCCTGACTGGGCCGGCATTGACGCTCATGTACGAAAGCGTGGGGAGCAA…
8eab248fa3d3e764e19420865f95d068	17	0	0	34	0	0	0	0	0	0	0	51		k__Bacteria	p__Proteobacteria	c__Gammaproteobacteria	o__Alteromonadales	f__Alteromonadaceae	g__Alteromonas	s__Alteromonas sp	GGAAGAAGGGAGGAAGAAGGGGGGAATATTGCACAATGGGGGAAACCCTGATGCAGCCATGCCGCGTGTGTGAAGAAGGCCTTCGGGTTGTAAAGCACTTTCAGTTGTGAGGAAAAGTTAGTAGTTAATACCTGCTAGCCGTGACGTTAACAACAGAAGAAGCACCGGCTAACTCCGTGCCAGCAGCCGCGGTAATACGGAGGGTGCGAGCGTTAATCGGAATTACTGGGCGTAAAGCGCACGCAGGCGGTTTGTTAAGCTAGATGTGAAAGCCCCGGGCTCAACCTGGGATGGTCATTTAGAACTGGCAGACTAGAGTCTTGGAGAGGGGAGTGGAATTCCAGGTGTAGCGGTGAAATGCGTAGATATCTGGAGGAACATCAGTGGCGAAGGCGACTC…
44a71418d825f5bdd1ce196d56350340	16	0	0	32	0	0	0	0	0	0	0	48		k__Bacteria	p__Armatimonadetes	c__Fimbriimonadia	o__Fimbriimonadales	f__Fimbriimonadaceae	unclass_f__Fimbriimonadaceae	unclass_f__Fimbriimonadaceae	TTGGGAATCTTGCACAATGGGGGAAACCCTGATGCAGCGACGCCGCGTGGAGGACGAAGGGTCTAGGCCTGTAAACTCCTTTTGATGGGAAAGACTTAGGACGGTACCCATCGAATAAGGACCGGCTAACTACGTGCCAGCAGCCGCGGTAAGACGTAGGGTCCAAGCGTTGTCCGGATTTACTGGGCGTAAAGAGCGCGTAGGCGGTCTGTTAAGTGTGAAGTGAAATCTCCAGGGCTCAACCCGGAAACTGCTTCGCATACTGGCAGACTGGAGGGATGCAGAGGTTTGTGGAATTCCTGGTGTAGCGGTGGTATGCGTAGATATCAGGAGGAACACCCATGGCGAAGGCAGCAAACTGGGCATCATCTGACGCTGAGGCGCGAAAGCGTGGGTAGC…
575ff4c54330897c108245e380f1c53e	16	0	0	32	0	0	0	0	0	0	0	48		k__Bacteria	p__Patescibacteria	c__Parcubacteria	unclass_c__Parcubacteria	unclass_c__Parcubacteria	unclass_c__Parcubacteria	unclass_c__Parcubacteria	TCGAGAATATTCCACAATGGGCGAAAGCCTGATGGAGCGACGCCGCGTGGAGGATGAAGCATCTAGGTGTGTAAACTCCTTTTCTACGGGAGAAAGCGCCTTATGGCGTGTGATAGTACCGTAGGAATAAGTGGCTGCAAACTTCGTGCCAGCAGCCGCGGTAATACGAAGGCCACAAGCGTTATCCGGATTTATTGGGCGTAAAGGGCGCGTAGGGGGCTTTGCCAGTCTGCGGTAAAATTTCGGGGCTCAACTCCGAATCGGCCGTGGAAACAGCAAGGCTAGAGGGTGTTAGAGGCAGATGGAACGCACGGTGTAGGGGTGAAATCCGTTGATATCGTGCGGAACACCAAAGGCGAAGGCATTCTGCTGGGACATTCCTGACCCTGAGGCGCGAAA…
4aac3c45460503a575613c09ea90d897	15	0	0	30	0	0	0	0	0	0	0	45		k__Bacteria	p__Proteobacteria	c__Deltaproteobacteria	o__Bdellovibrionales	f__Bacteriovoracaceae	g__Peredibacter	s__ Peredibacter sp	GTCCTACGGGGCAGCAGTAGGGAATATTGCGCAATGGGGGAAACCCTGACGCAGCAATGCCACGTGAGTGAGGAAGGCCTTCGGGTTGTAAAGCTCTGTCCTATAGGAAGAACGGCTTTGGGTAACGCCAAAGTTTGACGGTACTATAGAAGAAAGCACCGGCTAACTCCGTGCCAGCAGCCGCGGTAATACGGAGGGTGCGAGCGTTGTTCGGATTTACTGGGCGTAAAGCGCGCGCAGGCGGACTAGCAAGTCAGATGTGAAATCTCGGGGCTCAACCCCGAAACTGCGTCTGAAACTGTTAGTCTAGAATCTCATAGGGGGTAGGGGAATTTCACGTGTAGGGGTAAAATCCGTAGAGATGTGAAGGAACACCTGAGGCGAAGGCGCCTGCCTGGA…
8790a591ccf6bfbdc6319aee315d3602	2	0	0	30	0	0	21	0	0	0	0	53	persistent until t4	k__Bacteria	p__Proteobacteria	c__Gammaproteobacteria	o__Oceanospirillales	f__Pseudohongiellaceae	g__Pseudohongiella	s__Pseudohongiella sp	TGGGGAATATTGGACAATGGGGGCAACCCTGATCCAGCCATGCCGCGTGTGTGAAGAAGGCCTTAGGGTTGTAAAGCACTTTAAGCAGTGAGGAAGGCTGTACGGTTAATACCCGTGCAGATTGACGTTAACTGCAGAATAAGCACCGGCTAACTCCGTGCCAGCAGCCGCGGTAATACGGAGGGTGCAAGCGTTAATCGGAATTACTGGGCGTAAAGCGCGCGTAGGCGGTTTGTTAAGTGAGATGTGAAAGCCCAGGGCTCAACCTTGGAACTGCATCTCATACTGGCAGGCTAGAGTACGGTAGAGGGGGGTAGAATTCCACGTGTAGCGGTGAAATGCGTAGAGATGTGGAGGAATACCAGTGGCGAAGGCGGCCCCCTGGATCGATACTGACGC…
a20a0abd44ab9a8b62d176cb7e7d7396	15	0	0	30	0	0	0	0	0	0	0	45		k__Bacteria	p__Actinobacteria	c__Actinobacteria	o__Catenulisporales	f__Actinospicaceae	g__Actinospica	s__Actinospica sp	TGGGGAATATTGCGCAATGGGCGGAAGCCTGACGCAGCGACGCCGCGTGGGGGATGACGGCCTTCGGGTTGTAAACCCCTTTCACCATCCACCAAGTTCCCGGTTTCTGCCGGGGGTGAGTGTAGGTGGGGAAGAAGCACCGGCTAACTACGTGCCAGCAGCCGCGGTAATACGTAGGGTGCGAGCGTTGTCCGGATTTATTGGGCGTAAAGGGCTCGTAGGCGGCGTGTCGCGTCGGGAGTGAAAGCCCGCTGCTTAACGGCGGGTTGGCTTCCGGTACGGGCATCGCTGGAGTGCGGCAGGGGAGACTGGAATTCCTGGTGTAGCGGTGGAATGCGCAGATATCAGGAGGAACACCGGTGGCGAAGGCGGGTCTCTGGGCCGTTACTGACGCTGAGG…
d7b1488ea6d05f17e1ad8e91c459e0ac	15	0	0	30	0	0	0	0	0	0	0	45		k__Bacteria	p__Bacteroidetes	c__Bacteroidia	o__Flavobacteriales	f__Flavobacteriaceae	unclass_f__Flavobacteriaceae	unclass_f__Flavobacteriaceae	TGAGGAATATTGGACAATGGGCGCGAGCCTGATCCAGCCATGCCGCGTGGAGGATGACCGCCCTACGGGTTGTAAACTCCTTTTTACGGGGAAGAAACCCGCCCACGCGTGGGCGGCTGACGGTACCCGTCGAATAAGCACCGGCTAACTCCGTGCCAGCAGCCGCGGTAATACGGAGGGTGCGAGCGTTATCCGGAATCATTGGGTTTAAAGGGTCCGCAGGCGGGTCGGTAAGTCAGGGGTGAAATCCCCCAGCTCAACTGGGGAACTGCCCTTGATACTGCCGGCCTTGAATCACCATGAGGTGGCCGGAATGTGTGGTGTAGCGGTGAAATGCATAGAGATCACACAGAACACCGATTGCGAAGGCAGGCCACCAATGGCGCATTGACGCTGAGG…
b1d2bfc60256933db84c5e59a3183cec	14	0	0	28	0	0	0	0	0	0	0	42		k__Bacteria	p__Proteobacteria	c__Gammaproteobacteria	o__Betaproteobacteriales	f__Nitrosomonadaceae	g__Ellin6067 (Nitrosomonadaceae)	s__Ellin6067 (Nitrosomonadaceae)	TGGGGAATTTTGGACAATGGGGGCAACCCTGATCCAGCCATTCCGCGTGAGTGAAGAAGGCCTTCGGGTTGTAAAGCTCTTTTGTCCGGAACGAAACGGTTGCGACCAATACTCGCGACTACTGACGGTACCGGAAGAATAAGCACCGGCTAACTACGTGCCAGCAGCCGCGATAATACGTAGGGTGCGAGCGTTAATCGGAATTACTGGGCGTAAAGCGTGCGCAGGCGGTTTTGCAAGCCGGATGTGAAATCCCCGGGCTTAACCTGGGAATGGCATTCGGGACTGCAAGGCTGGAGTGCGGCAGAGGAGACTGGAATTCCTGGTGTAGCAGTGAAATGCGTAGATATCAGGAGGAATACCGATGGCGAAGGCAGGTCTCTGGGCTGACACTGACGC…
700ef15cbd6f08df91008d99c1c1ee20	13	0	0	26	0	0	0	0	0	0	0	39		k__Bacteria	p__Proteobacteria	c__Gammaproteobacteria	o__Alteromonadales	f__Alteromonadaceae	g__Alteromonas	s__Alteromonas sp	TGGGGAATATTGCACAATGGGGGAAACCCTGATGCAGCCATGCCGCGTGTGTGAAGAAGGCCTTCGGGTTGTAAAGCACTTTCAGTTGTGAGGAAAAGTTAGTAGTTAATACCTGCTAGCCGTGACGTTAACAACAGAAGAAGCACCGGCTAACTCCGTGCCAGCAGCCGCGGTAATACGGAGGGTGCGAGCGTTAATCGGAATTACTGGGCGTAAAGCGCACGCAGGCGGTTTGTTAAGCTAGATGTGAAAGCCCCGGGCTCAACCTGGGATGGTCATTTAGAACTGGCAGACTAGAGTCTTGGAGAGGGGAGTGGAATTCCAGGTGTAGCGGTGAAATGCGTAGATATCTGGAGGAACATCAGTGGCGAAGGCGACTCCCTGGCCAAAGACTGACGC…
bc394b906f56d862c2973dad370b6074	13	0	0	26	0	0	0	0	0	0	0	39		k__Bacteria	p__Actinobacteria	c__Acidimicrobia	o__Microtrichales	f__Microtrichaceae	g__IMCC26207 (Microtrichaceae)	s__IMCC26207 (Microtrichaceae)	TGGGGAATCTTGCGCAATGGGCGAAAGCCTGACGCAGCAACGCCGCGTGCGGGATGACGGCCTTCGTGGTTGTAAACCGCTTTCAGCAGGGACGAAAATGACGGTACCTGCAGAAGAAGCCCCGGCTAACTACGTGCCAGCAGCCGCGGTAATACGTAGGGGGCAAGCGTTGTCCGGATTCATTGGGCGTAAAGAGCTCGTAGGCGGTTCAGTAAGTCGGGTGTGAAAGCTCCGAGCTCAACTCGGAGAGGCCACCCGATACTGCTGTGACTTGAGTCCAGTAGAGGAGCGTGGAATTCCTGGTGTAGCGGTGAAATGCGCAGATATCAGGAGGAACACCAGCAGCGAAGGCGGCGCTCTGGGCTGGAACTGACGCTGAGGAGCGAAAGCGTGGGTAGC…
6d6773b9bae3269a9ee360b805e695c8	12	0	0	24	0	0	0	0	0	0	0	36		k__Bacteria	p__Proteobacteria	c__Deltaproteobacteria	o__Syntrophobacterales	f__Syntrophaceae	unclass_f__Syntrophaceae	unclass_f__Syntrophaceae	TGGGGAATATTGCGCAATGGGGGAAACCCTGACGCAGCAACGCCGCGTGAGCGAAGAAGGCCTTCGGGTTGTAAAGCTCTGTCGAAAGGGACGAATCCGTTAGGAGCTAATATCTCCTAGCGCTGACGGTACCTTTAAAGGAAGCACCGGCTAACTCCGTGCCAGCAGCCGCGGTAATACGGAGGGTGCAAGCGTTGTTCGGAATTACTGGGCGTAAAGCGCGTGTAGGCGGCTTTTTATGTCGGGTGTGAAAGCCCTGGGCCCAACCCAGGAAGTGCGCTCGAAACTGAATAGCTTGAGTACGGTAGAGGAGGACGGAATTCCTAGTGTAGAGGTGAAATTCGTAGATATTAGGAAGAACACCAGTTGCGAAAGCGGTTCTCTGGATCGATACTGACG…
068d719f0af0aea289da11593da30804	11	0	0	22	0	0	0	0	0	0	0	33		k__Bacteria	p__Bacteroidetes	c__Bacteroidia	o__Cytophagales	f__Cyclobacteriaceae	unclass_f__Cyclobacteriaceae	unclass_f__Cyclobacteriaceae	TGAGGAATATTGGTCAATGGAGGCAACTCTGAACCAGCCATGCCGCGTGCAGGAAGACGGCCTTCTGGGTTGTAAACTGCTTTTATACAGGAGCAAATAGTCCCTGCGGGGAAAGTTGAGAGTATTGTATGAATAAGCACCGGCTAACTCCGTGCCAGCAGCCGCGGTAATACGGAGGGTGCAAGCGTTGTCCGGATTTATTGGGTTTAAAGGGTGCGTAGGCGGCCCTATAAGTCAGTGGTGAAAGTCTTCGGCTCAACCGGAGGACTGCCATTGAAACTGTAGGGCTTGAGTACAGTAGAGGTAGGCGGAATTTATGATGTAGCGGTGAAATGCATAGATATCATAAAGAACACCTATAGCGAAGGCAGCTTACTATGCTGTTACAGACGCTGAGGC…
178736e2d79d51e82a97b4322c82d3f2	11	0	0	22	0	0	0	0	0	0	0	33		k__Bacteria	p__Proteobacteria	c__Deltaproteobacteria	o__Bdellovibrionales	f__Bdellovibrionaceae	g__OM27 clade (Bdellovibrionaceae)	s__g__OM27 clade (Bdellovibrionaceae) sp	TGGGGAATATTGCGCAATGGGCGAAAGCCTGACGCAGCCATGCCGCGTGTGTGATGAAGGCCCTAGGGTCGTAAAGCACTGTCGGGAGGAAAGAAGTTCTGACGGTACCTCCCAAGAAAGCACCGGCTAACTCCGTGCCAGCAGCCGCGGTAATACGGAGGGTGCAAGCGTTGCTCGGAATCACTGGGCGTAAAGCGTACGCAGGTGGCTTGTTAAGTCGGGTGTGAAATCCCGGAGCTCAACTCCGGAACTGCGCCCGATACTGGCAGGCTTGAGTACGGGAGAGGGAAGCGGAATTCCTGGTGTAGAGGTGAAATTCGTAGATATCAGGAGGAACACCAGTGGCGTAAGCGGCTTCCTGGCCCGATACTGACACTCAGGTACGAAAGCGTGGGTAGC…
5b34638d79eef73c17c6a6f79f6d9c10	11	0	0	22	0	0	0	0	0	0	0	33		k__Bacteria	p__Proteobacteria	c__Alphaproteobacteria	o__Rhizobiales	f__Rhizobiales Incertae Sedis	g__Bauldia	s__Bauldia sp	TGGGGAATATTGGACAATGGGCGCAAGCCTGATCCAGCCATGCCGCGTGAGTGATGAAGGCCCTAGGGTTGTAAAGCTCTTTCGGCGGGGACGATAATGACGGTACCCGCAGAAGAAGCCCCGGCTAACTTCGTGCCAGCAGCCGCGGTAATACGAAGGGGGCAAGCGTTGTTCGGAATCACTGGGCGTAAAGCGCACGTAGGCGGATTGTTAAGTCAGGGGTGAAATCCCGAGGCTCAACCTCGGAACTGCCTTTGATACTGGCAATCTTCGAGTCCAGGAGAGGTGAGTGGAATTCCGAGTGTAGAGGTGAAATTCGTAGATATTCGGAAGAACACCAGTGGCGAAGGCGGCTCACTGGCCTGGTACTGACGCTGAGGTGCGAAAGCGTGGGGAGCA…
d5423cf0ea5d5b28e22edc0b5db709a8	11	0	0	22	0	0	0	0	0	0	0	33		k__Bacteria	p__Proteobacteria	c__Gammaproteobacteria	o__Betaproteobacteriales	f__Burkholderiaceae	g__Polynucleobacter	s__Polynucleobacter sp	TGGGGAATTTTGGACAATGGGGGAAACCCTGATCCAGCAATGCCGCGTGAGTGAAGAAGGCCTTCGGGTTGTAAAGCTCTTTTGTCAGGGAAGAAACACCGGCTCTAACACAGTCCGGGAATGACGGTACCTGAAGAATAAGCACCGGCTAACTACGTGCCAGCAGCCGCGGTAATACGTAGGGTGCGAGCGTTAATCGGAATTACTGGGCGTAAAGCGTGCGCAGGCGGTTATACAAGACAGGCGTGAAATCCCCGGGCTTAACCTGGGAATGGCGCCTGTGACTGTATAGCTAGAGTGTGTCAGAGGGGGGTAGAATTCCACGTGTAGCAGTGAAATGCGTAGATATGTGGAGGAATACCAATGGCGAAGGCAGCCCCCTGGGATAACACTGACGCT…
1cdedf2d0c26a2e810e17535cf49c6ed	10	0	0	20	0	0	0	0	0	0	0	30		k__Bacteria	p__Planctomycetes	c__Phycisphaerae	o__Phycisphaerales	f__Phycisphaeraceae	g__Phycisphaera	s__g__Phycisphaera_sp	TAACGAATATTCCGCAATGCGCGAAAGCGTGACGGAGCAATGCCGCGTGTGGGATGAAGCATCTAGGTGTGTAAACCACTGTCAGGGTTTAGGAATTTTGACCAGACCCAAAGGAAGAGCCGGCTAACTCTGTGCCAGCAGCCGCGGTAATACAGAGGGCTCAAGCGTTAATCGGAATCACTGGGCTTAAAGGGTCCGCAGGCGGATTGGCAAGTATCTTGTGAAATACCATGGCTCAACCATGGAACTGCTCGGTAAACTGCCAATCTTGAACACGGTAGGGGCCATCGGAACTCTAGGTGGAGCGGTGAAATGCGTAGATATCTAGAGGAACGCCAGAGGCGAAGGCGGATGGCTGGGCCGTTGTTGACGCTCAGGGACGAAAGCATGGGTAGCGAA…
84291c67d3f6b575ad51ed2b2c1c4bf5	10	0	0	20	0	0	0	0	0	0	0	30		k__Bacteria	p__Proteobacteria	c__Alphaproteobacteria	o__Puniceispirillales	f__SAR116 clade	g__marine metagenome	s__marine metagenome	TCGGGAATATTGGACAATGGAGGAAACTCTGATCCAGCAATGCCGCGTGTGTGATGAAGGCCCTAGGGTTGTAAAGCACTTTCAACGGTGAAGATGATGACGGTAGCCGTAGAAGAAGCCCCGGCTAACTTCGTGCCAGCAGCCGCGGTAATACGAAGGGGGCGAGCGTTGTTCGGAATTATTGGGCGTAAAGGGCGCGCAGGCGGTTTGGATAGTTAGACGTGAAAGCCCTGGGCTTAACCCAGGAACTGCGTTTAATACTGCCAAACTAGAGAACTAGAGAGGATAGCGGAACTCCCAGTGTAGAGGTGAAATTCGTAGATATTGGGAAGAACATCAGTGGCGAAAGCGGCTGTCTGGCTAGTTTCTGACGCTGAGGCGCGAAAGCGTGGGGAGCAA…
90c66c1869c1e8c2ab275814ce558843	10	0	0	20	0	0	0	0	0	0	0	30		k__Bacteria	p__Patescibacteria	c__Microgenomatia	o__Candidatus Pacebacteria	unclass_o__Candidatus Pacebacteria	unclass_o__Candidatus Pacebacteria	unclass_o__Candidatus Pacebacteria	ACTGGGAATTTTGCGCAATGGGCGAAAGCCTGACGCAGCGACACCGCGTGTGGGATGACGGCCTTCGGGTTGTAAACCACTGTGGCGAGGGATGAACTTTGACAGTACCTCGCTAGAAAGCACCTGCTAACCACGTGCCAGAAGCCTCGGTAATACGTGGGGTGCAAGCGTTATCCGGATTTACTGGGCGTAAAGCGTACCGTCGGTGGCTGTACAAGTTCTTCGTTTAAGCCTGGGGCCCAACTCCAGACAGGCGGGGAAAACTGTATAGCTTGAATATGTTCGGGGAACCTGGAATTCTCGGTGGAGGGGTGAAATCCGTAGATATCGAGAGGAACACCAGACGCGAAGGCAGGGTTCTAGGACATTATTGACACTCAGGGACGACAGCTTGGGGAG…
c30e67adeabaf0432307130782a491bf	7	0	0	14	0	0	0	0	0	0	0	21		k__Bacteria	p__Bacteroidetes	c__Bacteroidia	o__Cytophagales	f__Cyclobacteriaceae	g__Reichenbachiella	s__g__Reichenbachiella sp	TAGGGAATATTGGTCAATGGACGAGAGTCTGAACCAGCCATGCCGCGTGCAGGAAGACGGCCTTCTGGGTTGTAAACTGCTTTTGACAGGGAAGAAAACGGCTATGCGTAGCTAACTGACGGTACCTGTAGAATAAGCACCGGCTAACTCCGTGCCAGCAGCCGCGGTAATACGGAGGGTGCAAGCGTTGTCCGGATTTATTGGGTTTAAAGGGTGCGTAGGTGGCCTTATAAGTCAGTGGTGAAATTCTGCAGCTTAACTGTAGGACTGCCATTGATACTGTAGGGCTTGAGTGTCGTTGAGGCAGGCGGAATTTATGGTGTAGCGGTGAAATGCATAGATACCATAAAGAACACCGATAGCGAAGGCAGCTTGCTTAGCGGCAACTGACACTAATGC…
0baa87bcd588a5e656e52054e3a42468	4	0	0	8	0	0	0	0	0	13	38	63	seawater	k__Bacteria	p__Thermotogae	c__Thermotogae	o__Petrotogales	f__Petrotogaceae	g__Oceanotoga	s__Oceanotoga sp JC186	TGGGGAATTTTGGACAATGGACGGAAGTCTGATCCAGCGATGCCGCGTGAAGGAAGACGTCTTTCGGGATGTAAACTTCTGAATTTACTGGATAAAGGGTAGAGTAAGCTCTACAGATGAAGGTAGGTAAAGAAAAGCCCCGGCTAACTACGTGCCAGCAGCCGCGGTAAGACGTAGGGGGCGAGCGTTGCCCGGAATCACTGGGCGTAAAGGGAAAGTAGGCGGTCTAGCAAGTCAGATGTGAAATGTCATGGCTCAACCATGGAATTGCGTTTGAAACTGCGAGACTTGAGGATACCAGAGGAAGGCGGAATTACTTGAGTAGAGGTGAAATTCGTAGATACAAGTAAGAAGGCCAGTGGTGAAGACGGCTTTCTGGGGTAATCCTGACGCTGAGAT…
fb88c5e87c9a1ee24b54486c5fd85790	4	0	0	8	0	0	0	0	0	0	0	12		k__Bacteria	p__Proteobacteria	c__Gammaproteobacteria	o__Oceanospirillales	f__Pseudohongiellaceae	g__Pseudohongiella	s__Pseudohongiella sp	TGGGGAATATTGGACAATGGGGGCAACCCTGATCCAGCCATGCCGCGTGTGTGAAGAAGGCCTTCGGGTTGTAAAGCACTTTCAGTAGGGAGAAAGGCCTAAAGGTTAATACCCTTTAGGATTGATGTTACCTACAGAAGCAGCACCGGCTAACTCCGTGCCAGCAGCCGCGGTAATACGGAGGGTGCAAGCGTTAATCGGAATTACTGGGCGTAAAGCGCGCGTAGGCGGTTTGTTAAGTGAGATGTGAAAGCCCAGGGCTCAACCTTGGAACTGCATCTCATACTGGCAGGCTAGAGTACGGTAGAGGGGGGTAGAATTCCACGTGTAGCGGTGAAATGCGTAGAGATGTGGAGGAATACCAGTGGCGAAGGCGGCCCCCTGGATCGATACTGACGC…

## Sheet: (B) Porites
Dataset S3 Full table of potentially transmitted bacteria in the (A) Pocillopora and (B) Porites experiment. Amplicon sequence variants (ASVs) exclusively shared between the inoculum and the ‘I’ recipient’ group after inoculation are provided each with their respective SILVA based taxonomy and sequence. Read abundances for each potentially transmitted ASV show its occurrence within the different …																					(B)
(B)	READ ABUNDANCES PER EXPERIMENT GROUP													TAXONOMY (SILVA database, bootstrap >80%)							16S amplicon sequence
ASV-ID	inoculum_total.y	recipient_t1_total.y	recipient_C_t2_total.y	recipient_I_t2_total.y	recipient_CA_t4_total	recipient_CH_t4_total	recipient_IA_t4_total	recipient_IH_t4_total	donor_total	SW_total	Source_total	Total_Abundance	ASV notes	Domain	Phylum	Class	Order	Family	Genus	Species	Seq
dea00c61409a04bd6a1cd1cfe19d200a	2465	0	0	4930	0	0	0	0	9954	0	0	17349	donor	k__Bacteria	p__Proteobacteria	c__Gammaproteobacteria	o__Oceanospirillales	f__Endozoicomonadaceae	g__Endozoicomonas	s__Endozoicomonas sp	TGGGGAATATTGGACAATGGGCGCAAGCCTGATCCAGCCATGCCGCGTGTGTGAAGAAGGCCTTCGGGTTGTAAAGCACTTTCAGCGAGGAGGAAAGGGATGCTGCTAATATCAGCGTCCTGTGACGTTACTCGCAGAAGAAGCACCGGCTAACTCCGTGCCAGCAGCCGCGGTAATACGGAGGGTGCGAGCGTTAATCGGAATTACTGGGCGTAAAGCGTGCGTAGGCGGCCTTTTAAGTTGGATGTGAAAGCCCCGGGCTCAACCTGGGAACGGCATCCAAAACTGAGAGGCTCGAGTGCGGAAGAGGAGTGTGGAATTTCCTGTGTAGCGGTGAAATGCGTAGATATAGGAAAGAACACCAGTGGCGAAGGCGACACTCTGGTCTGACACTGACGC…
f5686e3806afd7728bbb3ecb79c74ddb	1028	0	0	2056	0	0	0	0	4353	0	0	7437	donor	k__Bacteria	p__Proteobacteria	c__Gammaproteobacteria	o__Oceanospirillales	f__Endozoicomonadaceae	g__Endozoicomonas	s__Endozoicomonas sp	TGGGGAATATTGGACAATGGGCGCAAGCCTGATCCAGCCATGCCGCGTGTGTGAAGAAGGCCTTCGGGTTGTAAAGCACTTTCAGCGAGGAGGAAAGGATGGTTGCTAATATCAGCCGTCTGTGACGTTACTCGCAGAAGAAGCACCGGCTAACTCCGTGCCAGCAGCCGCGGTAATACGGAGGGTGCAAGCGTTAATCGGAATTACTGGGCGTAAAGCGTGCGTAGGCGGCCTTTTAAGTTGGATGTGAAAGCCCCGGGCTCAACCTGGGAACGGCATCCAAAACTGAGAGGCTCGAGTGCGGAAGAGGAGTGTGGAATTTCCTGTGTAGCGGTGAAATGCGTAGATATAGGAAAGAACACCAGTGGCGAAGGCGACACTCTGGTCTGACACTGACGC…
7b0b7ac9705008c2094f030d002e6e7c	885	0	0	1770	0	0	0	0	4655	0	0	7310	donor	k__Bacteria	p__Proteobacteria	c__Gammaproteobacteria	o__Oceanospirillales	f__Endozoicomonadaceae	g__Endozoicomonas	s__Endozoicomonas sp	TGGGGAATATTGGACAATGGGCGCAAGCCTGATCCAGCCATGCCGCGTGTGTGAAGAAGGCCTTCGGGTTGTAAAGCACTTTCAGCGAGGAGGAAAGGGGGGATGCTAATACCATCGCCCTGTGACGTTACTCGCAGAAGAAGCACCGGCTAACTCCGTGCCAGCAGCCGCGGTAATACGGAGGGTGCGAGCGTTAATCGGAATTACTGGGCGTAAAGCGTGCGTAGGCGGCCTCTTAAGTTGGATGTGAAAGCCCCGGGCTCAACCTGGGAACGGCACCCAAAACTGAGAGGCTAGAGTGCGGAAGAGGAGTGTGGAATTTCCTGTGTAGCGGTGAAATGCGTAGATATAGGAAGGAACACCAGTGGCGAAGGCGACACTCTGGTCTGACACTGACGC…
366b202eaa824059f990630d666a6412	220	0	0	440	0	0	0	0	829	0	0	1489	donor	k__Bacteria	p__Proteobacteria	c__Gammaproteobacteria	o__Oceanospirillales	f__Endozoicomonadaceae	g__Endozoicomonas	s__Endozoicomonas sp	TGGGGAATATTGGACAATGGGCGCAAGCCTGATCCAGCCATGCCGCGTGTGTGAAGAAGGCCTTCGGGTTGTAAAGCACTTTCAGCGAGGAGGAAAGGGGTGATGCTAATATCATCGCCCTGTGACGTTACTCGCAGAAGAAGCACCGGCTAACTCCGTGCCAGCAGCCGCGGTAATACGGAGGGTGCAAGCGTTAATCGGAATTACTGGGCGTAAAGCGTGCGTAGGCGGCCTTTTAAGTTGGATGTGAAAGCCCCGGGCTCAACCTGAGAACGGCATCCAAAACTGAGAGGCTCGAGTGCGGAAGAGGAGTGTGGAATTTCCTGTGTAGCGGTGAAATGCGTAGATATAGGAAAGAACACCAGTGGCGAAGGCGACACTCTGGTCTGACACTGACGC…
1be9c423c561d455fa8492f0afa5edeb	182	0	0	364	0	0	0	0	1299	0	0	1845	donor	k__Bacteria	p__Proteobacteria	c__Gammaproteobacteria	o__Oceanospirillales	f__Endozoicomonadaceae	g__Endozoicomonas	s__Endozoicomonas sp	TGGGGAATATTGGACAATGGGCGCAAGCCTGATCCAGCCATGCCGCGTGTGTGAAGAAGGCCTTCGGGTTGTAAAGCACTTTCAGCGAGGAGGAAAAGATGGTTGCTAATATCAACCGTCTGTGACGTTACTCGCAGAAGAAGCACCGGCTAACTCCGTGCCAGCAGCCGCGGTAATACGGAGGGTGCAAGCGTTAATCGGAATTACTGGGCGTAAAGCGTGCGTAGGCGGCCTTTTAAGTTGGATGTGAAAGCCCCGGGCTCAACCTGGGAACGGCATCCAAAACTGAGAGGCTCGAGTGCGGAAGAGGAGTGTGGAATTTCCTGTGTAGCGGTGAAATGCGTAGATATAGGAAAGAACACCAGTGGCGAAGGCGACACTCTGGTCTGACACTGACGC…
6a16b65e55230ae2c925efb9b8be1227	133	0	0	307	0	0	0	0	1224	0	0	1664	donor	k__Bacteria	p__Proteobacteria	c__Gammaproteobacteria	o__Oceanospirillales	f__Endozoicomonadaceae	g__Endozoicomonas	s__Endozoicomonas sp	TGGGGAATATTGGACAATGGGCGCAAGCCTGATCCAGCCATGCCGCGTGTGTGAAGAAGGCCTTCGGGTTGTAAAGCACTTTCAGCGGGGAGGAAAAGGGGATTGCTAATATCAATCGCCTGTGACGTTACCCGCAGAAGAAGCACCGGCTAACTCCGTGCCAGCAGCCGCGGTAATACGGAGGGTGCAAGCGTTAATCGGAATTACTGGGCGTAAAGCGTGCGTAGGCGGCCTTTTAAGTTGGATGTGAAAGCCCCGGGCTCAACCTGGGAACGGCATCCAAAACTGAGAGGCTCGAGTGCGGAAGAGGAGTGTGGAATTTCCTGTGTAGCGGTGAAATGCGTAGATATAGGAAAGAACACCAGTGGCGAAGGCGACACTCTGGTCTGACACTGACGC…
6e00d8fe586c8a2ea925e6c77ab0aafe	106	0	0	218	0	0	0	0	46	0	0	370	donor	k__Bacteria	p__Chlamydiae	c__Chlamydiae	o__Chlamydiales	f__Simkaniaceae	g__Simkania	s__Simkania negevensis Z	TCGAGAATCATTCGCAATGGGCGAAAGCCTGACGATGCGACGCCGTGTGAACGATGAAGGCCTTCGGGTTGTAAAGTTCTTTCGCCAAGAAACAAGAAAAAGCTACTAATAATAGCTCGATTTGAGGGTACTTGGTAAAGAAGCACCGGCTAACTCCGTGCCAGCAGCTGCGGTAATACGGAGGGTGCAAGCATTAATCGGATTTACTGGGTGTAAAGAGCGCGTAGGCGGATAAGTAAGTCAGACGTGAAATTCCGAAGCTCAACTTCGGAGCTGCATTTGAAACTACTTGTCTAGAGGGTGGAAGGAGAAAACGGAATTCCACGTGTAGCGGTGAAATGCGTAGATATGTGGAAGAACACCGGTGGCGAAAGCGGTTTTCTAGTTCACTCCTGACGC…
ce3d2ae9ccf87371ad5ba53c0a8a816b	75	0	0	150	0	0	0	0	514	0	0	739	donor	k__Bacteria	p__Proteobacteria	c__Gammaproteobacteria	o__Oceanospirillales	f__Endozoicomonadaceae	g__Endozoicomonas	s__Endozoicomonas sp	TGGGGAATATTGGACAATGGGCGCAAGCCTGATCCAGCCATGCCGCGTGTGTGAAGAAGGCCTTCGGGTTGTAAAGCACTTTCAGCGAGGAGGAAAGGATGGTTGCTAATATCAACCGTCTGTGACGTTACTCGCAGAAGAAGCACCGGCTAACTCCGTGCCAGCAGCCGCGGTAATACGGAGGGTGCGAGCGTTAATCGGAATTACTGGGCGTAAAGCGTGCGTAGGCGGCCTTTTAAGTTGGATGTGAAAGCCCCGGGCTTAACCTGGGAACGGCATCCAAAACTGAGAGGCTCGAGTGCGGAAGAGGAGTGTGGAATTTCCTGTGTAGCGGTGAAATGCGTAGATATAGGAAAGAACACCAGTGGCGAAGGCGACACTCTGGTCTGACACTGACGC…
6d15d6f460b48fbfd2f7784260a77387	60	0	0	120	0	0	0	0	0	0	0	180		k__Bacteria	p__Proteobacteria	c__Gammaproteobacteria	o__Oceanospirillales	f__Endozoicomonadaceae	g__Endozoicomonas	s__Endozoicomonas sp	TCTACGGGAAGCAGCAGTGGGGAATATTGGACAATGGGCGCAAGCCTGATCCAGCCATGCCGCGTGTGTGAAGAAGGCCTTCGGGTTGTAAAGCACTTTCAGCGAGGAGGAAAGGATGGTTGCTAATATCAACCGTCTGTGACGTTACTCGCAGAAGAAGCACCGGCTAACTCCGTGCCAGCAGCCGCGGTAATACGGAGGGTGCAAGCGTTAATCGGAATTACTGGGCGTAAAGCGTGCGTAGGCGGCCTTTTAAGTTGGATGTGAAAGCCCCGGGCTCAACCTGGGAACGGCATCCAAAACTGAGAGGCTCGAGTGCGGAAGAGGAGTGTGGAATTTCCTGTGTAGCGGTGAAATGCGTAGATATAGGAAAGAACACCAGTGGCGAAGGCGACACTC…
0ac3310b43515e438ed73b08d294b32e	36	0	0	72	0	0	0	0	20	0	0	128	donor	k__Bacteria	p__Proteobacteria	c__Deltaproteobacteria	o__SAR324 (Marine group B)	unclass_o__SAR324 (Marine group B)	unclass_o__SAR324 (Marine group B)	s__SAR324 clade(Marine group B) HF0200_14D13	TAGGGAATCTTGCGCAATGGGCGAAAGCCTGACGCAGCGATGTCGCGTGGACGAAGAAGGCTCTAGGGTCGTAAAGTCCTTTTGATGGTGAGGATAGTGACGTTAACCATCGAATAAGCGCCGGCTAACTACGTGCCAGCAGCCGCGGTAACACGTAGGGCGCGAGCGTTGTCCGGAATCACTGGGCGTAAAGGGCGCGTAGGTGGAAAAGTCAGCGAGGGGTGAAAGGCCAGGGCTCAACCCTGGGATCGCTTCTCGAACTACTTTTCTTGAGGAGGTCAGAGGCCAGCGGAATTCCCGGTGGAGAGGTGAAATTCGTAGAGATCGGGAGGAACGTCAGCGGCGAAAGCGGCTGGCTGGGGCCATCCTGACACTAAGGCGCGAGAGCGTGGGGAGCGA…
3c060c3903f672715fad473c8cde9656	26	0	0	52	0	0	0	0	0	0	0	78		k__Bacteria	p__Proteobacteria	c__Gammaproteobacteria	o__Oceanospirillales	f__Endozoicomonadaceae	g__Kistimonas	s__g__Kistimonas sp	TGGGGAATATTGCACAATGGGCGGAAGCCTGATGCAGCCATGCCGCGTGTGTGAAGAAGGCTTTCGGGTTGTAAAGCACTTTCAGTGGGGAGGAAAGGGTAAAGGTTAATAGCCTTTATCTGTGACGTTACCCACAGAAGAAGCACCGGCTAACTCCGTGCCAGCAGCCGCGGTAATACGGAGGGTGCGAGCGTTAATCGGAATTACTGGGCGTAAAGCGCGCGTAGGCGGTTGTTTAAGTGAGAGGTGAAATCCCCGGGCTTAACCTGGGAACTGCTTTTCAAACTAAGCGACTGGAATGTGTCAGAGGTGAGTGGAATTTTCTGTGTAGCGGTGAAATGCGTAGATACAGGAAGGAACATCAGTGGCGAAGGCGACTCACTGGGATAACATTGACGC…
f3191f74e35a8e55c015afacdae9658d	16	0	0	32	0	0	0	0	315	0	0	363	donor	k__Bacteria	p__Proteobacteria	c__Deltaproteobacteria	o__SAR324 (Marine group B)	unclass_o__SAR324 (Marine group B)	unclass_o__SAR324 (Marine group B)	s__SAR324 clade(Marine group B) HF0200_14D13	TAGGGAATCTTGCGCAATGGGCGAAAGCCTGACGCAGCGATGTCGCGTGGACGAAGAAGGCTCTAGGGTCGTAAAGTCCTTTTGATGGTGAGGATAGTGACGTTAACCATCGAATAAGCGCCGGCTAACTACGTGCCAGCAGCCGCGGTAACACGTAGGGCGCGAGCGTTGTCCGGAATCACTGGGCGTAAAGGGCGCGTAGGTGGAAAAGTCAGCGAGGGGTGAAAGGCCAGGGCTCAACCCTGGGATCGCTTCTCGAACTGCTTTTCTTGAGGAGGTCAGAGGCCAGCGGAATTCCCGGTGGAGAGGTGAAATTCGTAGAGATCGGGAGGAACGTCAGCGGCGAAAGCGGCTGGCTGGGGCCATCCTGACACTAAGGCGCGAGAGCGTGGGGAGCGA…
71deca9ddc5557847f32ae8ede61b168	15	0	0	30	0	0	0	0	0	0	0	45		k__Bacteria	p__Cyanobacteria	c__Oxyphotobacteria	o__Nostocales	f__Nostocales Incertae Sedis	g__Oscillatoria	s__Oscillatoria SAG8.92	TGGGGAATTTTCCGCAATGGGCGCAAGCCTGACGGAGCAAGACCGCGTGGGGGAGGAAAGCCTTTGGGTCGTAAACCCCTTTTGTCAGGGAAGAAACCCTTGACGGTACCTGACGAATCAGCCTCGGCTAACTCCGTGCCAGCAGCCGCGGTAATACGGAGGAGGCAAGCGTTATCCGGAATTATTGGGCGTAAAGCGTCCGCAGGTGGCCAAGTAAGTCTGCTGTTAAAGACCACGGCTCAACTGTGGGCAGGCAGTGGAAACTGCGGGGCTAGAGTGCGGTAGGGGTAGAGGGAATTCCCGGTGTAGCGGTGAAATGCGTAGAGATCGGGAAGAACACCGGTGGCGAAGGCGCTCTACTGGGCCGCAACTGACACTCACAGGACGAAAGCTAGGGGA…
8671c879041168d366556739bf129a02	10	0	0	20	0	0	0	0	15	0	0	45	donor	k__Bacteria	p__Proteobacteria	c__Gammaproteobacteria	o__Cellvibrionales	f__Cellvibrionaceae	g__Candidatus Endobugula	s__Candidatus Endobugula sp	TGGGGAATATTGCACAATGGGCGGAAGCCTGATGCAGCCATGCCGCGTGTGTGAAGAAGGCTCTAGGGTTGTAAAGCACTTTCAGCGAGGAGGAAAGGTAACGGTTTAAGAGATAGTTACTGTGACGTTACTCGCAGAAGAAGCACTGGCTAACTCCGTGCCAGCAGCCGCGGTAATACGGAGGGTGCGAGCGTTAATCGGAATTACTGGGCGTAAAGCGCGCGTAGGCGGTTTGTTAAGCGAGATGTGAAATCCCAGGGCTCAACCTTGGAATGGCATTTCGAACTGGCAAGCTAGAGTACAGAAGAGGGTGGTGGAATTTCCAGTGTAGCGGTGAAATGCGTAGAGATTGGAAGGAACATCAGTGGCGAAGGCGGCCACCTGGACTGATACTGACGC…
7290ddc9f463f0214da07bde0dc0c9ca	6	0	0	12	0	0	0	0	0	34	0	52	seawater	k__Bacteria	p__Bacteroidetes	c__Bacteroidia	o__Bacteroidales	f__Marinifilaceae	g__Marinifilum	s__Marinifilum sp	TGAGGAATATTGGTCAATGGACGCAAGTCTGAACCAGCCATGTCGCGTGCAGGATGACGGCCCTATGGGTTGTAAACTGCTTTTTTACAGGAATAATGTTATCTACGTGTAGATATTTGAAGGTACTGTAGGAATAAGGATCGGCTAACTCCGTGCCAGCAGCCGCGGTAATACGGAGGATTCGAGCGTTATCCGGATTTATTGGGTTTAAAGGGTCCGTAGGCGGGCTTGTAAGTCAGTGGTGAAATCTCACAGCTCAACTGTGAAACTGCCATTGATACTGCAGGTCTTGAATTTAGTTGAGGTGGGCGGAATACGATATGTAGCGGTGAAATGCATAGATATATCGTAGAACACCGATTGCGAAGGCAGCTCACTAAGCTAATATTGACGCTGATG…
aaee831691d07dd5bef71912229398c0	3	0	0	6	0	0	0	0	827	0	0	836	donor	k__Bacteria	p__Spirochaetes	c__Spirochaetia	o__Spirochaetales	f__Spirochaetaceae	g__Spirochaeta 2	s__Spirochaeta 2 sp	CTAAGAATCTTCCGCAATGGGCGCAAGCCTGACGGAGCGACGCCGCGTGGGTGAAGAATGCCGAGAGGTTGTAAAGCCCTTTTTTCATAGAAGAATAAGCCTGGGAGGTAATGCCTGGGCGATGACGTTATATGAGGAATAAGCACCGGCCAATTACGTGCCAGCAGCCGCGGTAACACGTAAGGTGCGAGCGTTGTTCGGAATTATTGGGCGTAAAGGGCTCGTAGGCGGCCTGCCTAGTCTTTCGTGAAAGACCGGGGCTCAACCCTGGGGATGCGAGGGAAACTGGCAAGCTGGAATCCTGGATGGGGTACTGGAATTCCTGGTGTAGGGGTGAAATCTGTTGATATCAGGAAGAACACCGGAGGCGAAAGCGAGTACCTGGCCAGAGATTGACGC…
