# Supplementary material for: Towards enhancing coral heat tolerance: a “microbiome transplantation” treatment using inoculations of homogenized coral tissues
Source: Microbiome. 2021 May 6;9:102. doi: 10.1186/s40168-021-01053-6 (PMC8103578; doi:10.1186/s40168-021-01053-6)
Supplement: Supplementary file 6 — Additional file 5: Dataset S4. Quality control samples and clean-up of microbiome data. Tables show host-origin and contaminant amplicon sequence variant (ASV) sequences that were removed from the microbiome data set prior to downstream analyses. (A) Table shows ASV sequences of host-origin as matched with GenBank (NCBI). (B) Table shows ASVs identified as contaminants using DNA Extraction Kit and PCR blank samples. Stacked bar charts show bacterial community compositions of (C) extraction kit blank samples and (D) PCR blank samples. Additionally, scoring tables for contaminant ASVs are shown. [file 40168_2021_1053_MOESM6_ESM.xlsx]

## Sheet: (A) host-origin_seqs
Dataset S4 Quality control samples and clean-up of microbiome data. Tables show host-origin and contaminant amplicon sequence variant (ASV) sequences that were removed from the microbiome data set prior to downstream analyses. (A) Table shows ASV sequences of host-origin as matched with GenBank (NCBI). (B) Table shows ASVs identified as contaminants using DNA Extraction Kit and PCR blank samples.…
(A)			SILVA TAXONOMY							GENBANK RESULTS
#	ASV -ID	Sequence	Kingdom	Phylum	Class	Order	Family	Genus	Species	GenBank Accession#	%-Identity	E-Value	BLASTn ID
1	03e76a1a56eccd0f00c3ee6e679dd908	ACAGAACATCAGCTGTAGTGTAAACAAAACTTCCTCCCCCTCCTCCAGTGCCAGCATTGTCTTCCACGGACACTCCTAGTTGAGCTGCTGTTTTTTTGTGTGCTTTGTCCTCCTCTTACTTCAACCGAATCCCCTCCTATTTGTCCCACCACAATATTTAACACCGTTCCATTATTCAGTCTGAACTTCCCTTCTTTAAACGCTCCCTTTCCACCATAATATGTTCCTGGATTGTCTCCATAATAGTATGAATGTGTTCCTCCCCGAGCTCCCCAGGCTTTG	k__Bacteria	unclass_Bacteria	unclass_Bacteria	unclass_Bacteria	unclass_Bacteria	unclass_Bacteria	unclass_Bacteria	XM_027201165.1	97917	3.07e-12	PREDICTED: Pocillopora damicornis loricrin-like (LOC113683878),
2	0b8a0d2f7e95259623e02b901aa7c014	AAAAAACATTATCTGCAGTATAAACAAAACTTCCTCCCCCTCCTCCAGTGCCAGCATTGTCTTCCACGGACACTCCTAGTTGAGCTGCTGTCTTTTTAGTGCTATTTCCACCTTTTACTTCCACCGAATCCCCTCCCCTTTGTCCCACCACAATATTTAACACTGTTCCATTATTCAGTCTGAACTTGCCTTCTATAAACGCTCCCTTTCCACCATAATATGTCCCTGGAAGGTATCCATAATCGTATGAATGTGTTCCTCCCCGAGCTCCCCAGGCTTTG	k__Bacteria	unclass_Bacteria	unclass_Bacteria	unclass_Bacteria	unclass_Bacteria	unclass_Bacteria	unclass_Bacteria	XM_027201165.1	93182	1.11e-06	PREDICTED: Pocillopora damicornis loricrin-like (LOC113683878),
3	110670a2117f2295acc6afd58504fd86	ACAGAACATCAGCTGTAGTATAAACAAAACTTCCTCCCCCTCCTCCAGTGCCAGCATTGTCTTCCACGGACACTCCTAGTTGAGCTGCTGTTTTGTTAGTGCTTTGTCCGCCTTTAATCTCCACTGAATCTCCTCCTCTTTGTCCCACCACAATATTTAACACTGTTCCTTTATTCAGTCTGAACTTCCCTTCTTTAAACGCTCCCTTTCCACCATAATATGTTCCTGGATAGTCTCCATAATCGTATGAATGTGTACCTCCCCGAGCTCCCCAGGCTTTG	k__Bacteria	unclass_Bacteria	unclass_Bacteria	unclass_Bacteria	unclass_Bacteria	unclass_Bacteria	unclass_Bacteria	XM_027201165.1	100	6.59e-14	PREDICTED: Pocillopora damicornis loricrin-like (LOC113683878),
4	1242d89b381b1a3d0762419517e193e4	ACAGAACATCAGCTGTAGTATAAACAAAACTTCCTCCCCCTCCTCCAGTGCCAGCATTGTCTTCCACGGACACTCCTAGTTGAGCTGCTCTTTTGTTAGTGCTTTGTCCGCCTTTAATCTCCACTGAATCTCCTCCTCTTTGTCCCACCACAATATTTAACACTGTTCCTTTATTCAGTCTGAACTTCCCTTCTTTAAACGCTCCCTTTCCACCATAATATGTTCCTGGAAGGTATCCATAATCGTATGAATGTGTTCCTCCCCGAGCTCCCCAGGCTTTG	k__Bacteria	unclass_Bacteria	unclass_Bacteria	unclass_Bacteria	unclass_Bacteria	unclass_Bacteria	unclass_Bacteria	XM_027201165.1	100	6.59e-14	PREDICTED: Pocillopora damicornis loricrin-like (LOC113683878),
5	13b9306f560a61b3089d4b93e0e795eb	ACAGAACATCATCTGTAGTGTAAACAAAACTTTCTCCCCCTCCTCCAGTGCCAGCATTGTCTTCCACGGACACTCCTAGTTGAGCTGCTGTTTTTTTTGTGCTTTGTCCTCCTCTTACTTCCACCGAATCCCCTCCTCTTTGTCCCACCATAATACTTAACACTGTTCCATTATTCAGTCTGAACTTGCCTTCTATAAACGCTCCCTTTCCACCATAATATGTTCCTGGAAGATATCCATAATCGTATGAATGTGTTCCTCCCCGAGCTCCCCAGGCTTTG	k__Bacteria	unclass_Bacteria	unclass_Bacteria	unclass_Bacteria	unclass_Bacteria	unclass_Bacteria	unclass_Bacteria	XM_027201162.1	93594	2.06e-113	PREDICTED: Pocillopora damicornis glycine-rich cell wall structural
6	15fb450670d51e9ff41a8b178469aab3	ACAAAACATTATCTGCAGTATAAACAAAACTTCCTCCCCCTCCTCCAGTGCCAGCATTGTCTTCCACGGACACTCCTAGTTGAGCTGCTGTCTTTTTAGTGCTATTTCCACCTTTTACTTCCACCGAATCCCCTCCTCTTTGTCCCACCACAATATTTAACACTGTTCCATTATTCAGTCTGAACTTGCCTTCTATAAACGCTCCCTTTCCGCCATAATATGTTCCTGGAAGGTATCCATAATCGTATGAATGTGTTCCTCCCCGAGCTCCCCAGGCTTTG	k__Bacteria	unclass_Bacteria	unclass_Bacteria	unclass_Bacteria	unclass_Bacteria	unclass_Bacteria	unclass_Bacteria	XM_027201162.1	93238	9.57e-112	PREDICTED: Pocillopora damicornis glycine-rich cell wall structural
7	16ebae9b333720821d3b68b6348f7b6d	ACAGAACATTATCTATAGTGTAAACAAAACTTCCTCCCCCTCCTCCAGTGCCAGCATTGTCCTCCACAGATTTTCCAAGTTGAGCTGCAGTCTGCCTGGTGCTTTGTCCTCCTCTAACCTCCACTGAATCCCCTCCTCTTTGTCCCACCACAATATTTAACACTGTTCCCTTATTCAGTCTAAACTTCCCTTCTTTAAACGCTCCCTTTCCACCATAATATGTTCCTGGATTGTCTCCATAATCGTATGAATGTGTTCCTCCCCGAGCTCCCCAGGCTTTG	k__Bacteria	unclass_Bacteria	unclass_Bacteria	unclass_Bacteria	unclass_Bacteria	unclass_Bacteria	unclass_Bacteria	XM_027201165.1	91667	3.09e-07	PREDICTED: Pocillopora damicornis loricrin-like (LOC113683878),
8	1703a44fa64748fb02c20ef6f5c30557	CCCTTAGCACGTGAAGAGAGTTCATCTAGTTCTCGTTCTTTTCCTGCACCTCGGGTCAGCCGCTCGGCTCCATGTTCACCAGAGCAAGAAAGACGGAACTCCTTCCGACAAATTTCCGATCCAGTGACCCCTTCACATGAAAATGCAGCCGTGCTTTCTTCAAAACCAAGAACTCGCCAGCGGAAAACATCAGCAAATATTCCGCTCTCAAAAAATTCCGGCGATTCACCATCTGGAAATTCCAGATTTGCGGTTGATACCACATCACGGACTCCTACGGTGCAAGAAGCGGAGTCATTGTTGTCACCTTCCAGAAGAAAATCGTCATTCGGAAGTTCAAGACTGTTGGTTAGCCCTGATCCGCAGGCCCCTGCGGTAAACAATTCAGCGCAAGTTGCT…	k__Bacteria	unclass_Bacteria	unclass_Bacteria	unclass_Bacteria	unclass_Bacteria	unclass_Bacteria	unclass_Bacteria	XM_027192975.1	99068	0	PREDICTED: Pocillopora damicornis uncharacterized LOC113676323
9	187e023f7e73454b85b57130a17f97bf	ACAAAATATCATCTGTAGTGTAAACAAAACTTCCTCCCCCTCCTCCAGTGCCAGCATTGTCTTCCACGGACACTCCTAGTTGAGCTGCTGTTTTTTTTGTGCTTTGTCCTCCTCTTACTTCAACCGAATCCCCTCCTCTTTGTCCCACCACAATATTTAACACTGTTCCATTATTCAGTCTAAACTTGCCTGCTTTAAACGCTCCCTTTCCACCATAATATGTTCCTGGATTGTCTCCATAATCGTATGAATGTGTTCCTCCCCGAGCTCCCCAGGCTTTG	k__Bacteria	unclass_Bacteria	unclass_Bacteria	unclass_Bacteria	unclass_Bacteria	unclass_Bacteria	unclass_Bacteria	XM_027201162.1	93238	9.57e-112	PREDICTED: Pocillopora damicornis glycine-rich cell wall structural
10	1aaa4935066c83d6ac990dd5612cf834	CCAAAACTCAAGAGATGACAGTCAGGCTGCCTTGAAACAACAGAGAGTCCGAAGCCGCCTTAACACGGTACATTATATTCTAAAGTGTATGCAGTTTTGTTTTTTTTTATTATTTCCCATCTCCAGAGCAGTCAGATTACAATAGAACCCTGACACTTGCTAGAGCTCTGGGCTGAGTTGTTCAAAGCTGGGTTAAGATAACCCAGGGTCAGTGCAGGATTTGAATTCAGATTTGAAAGCTTAAAAAGCATAAGTCAGTTTTAATTCTTTTTGTCTACAAGTTGATGATTGGAAGCTTCAAAAATAACAGGGAAAATTATCAGAGAAAATGCTTTTGAACACAAGAAA	k__Bacteria	unclass_Bacteria	unclass_Bacteria	unclass_Bacteria	unclass_Bacteria	unclass_Bacteria	unclass_Bacteria	XM_027197318.1	100	1.81e-24	PREDICTED: Pocillopora damicornis uncharacterized LOC113680305
11	1b9f519ebaec53e4531c1eaa5f144049	ACAGAACATCAGCTGTAGTATAAACAAAACTTCCTCCCCCTCCTCCAGTGCCAGCATTGTCTTCCACGGACACTCCTAGTTGAGCTGCTGTTTTGTTAGTGCTTTGTCCGCCTTTAACCTCCACTGAATCTCCTCCTCTTTGTCCCACCACAATATTTAACACTGTTCCTTTATTCAGTCTGAACTTGCCTTCTATAAACGCTCCCTTTCCACCATAATATGTTCCTGGATAATCTCCATAATCGTATGAATGTGTTCCTCCCCGAGCTCCCCAGGCTTTG	k__Bacteria	unclass_Bacteria	unclass_Bacteria	unclass_Bacteria	unclass_Bacteria	unclass_Bacteria	unclass_Bacteria	XM_027201165.1	100	6.59e-14	PREDICTED: Pocillopora damicornis loricrin-like (LOC113683878),
12	1bb0fe53829a0c495bae319038dded48	ACAGAACAGCAGCTGTAGTATAAACAAAACTTCCTCCCCCTCCTCCAGTGCCAGCATTGTCTTCCACGGACACTCCTAATTGAGCTGCTGTCATGTTAGAGCTTTGTCCGCCTTTAACCTCCACTGAATCTTCTCCTCTTTGTCCCACCACAATATTTAACACTGTTCCTTTATTCAGTCTAAACTTGCCTGCTTTAAACGCTCCCTTTCCACCATAATATGTTCCTGGATTGTCTCCATAATCGTATGAATGTGTTCCTCCCCGAGCTCCCCAGGCTTTG	k__Bacteria	unclass_Bacteria	unclass_Bacteria	unclass_Bacteria	unclass_Bacteria	unclass_Bacteria	unclass_Bacteria	XM_027201165.1	97917	3.07e-12	PREDICTED: Pocillopora damicornis loricrin-like (LOC113683878),
13	233c797c49db744adf1e54202d35ce9f	TCTACGGGAGGCAGCAACAGAACATCAGCTGTAGTATAAACAAAACTTCCTCCCCCTCCTCCAGTGCCAGCATTGTCTTCCACGGACACTCCTAGTTGAGCTGCTCTTTTGTTAGTGCTTTGTCCGCCTTTAATCTCCACTGAATCTCCTCCTCTTTGTCCCACCACAATATTTAACACTGTTCCCTTATTCAGTCTGAACTTCCCTTCTTTAAACGCTCCCTTTCCACCATAATATGTTCCTGGATTGTCTCCATAATCGTATGAATGTGTTCCTCCCCGAGCTCCCCAGGCTTTG	k__Bacteria	unclass_Bacteria	unclass_Bacteria	unclass_Bacteria	unclass_Bacteria	unclass_Bacteria	unclass_Bacteria	XM_027201165.1	100	3.94e-16	PREDICTED: Pocillopora damicornis loricrin-like (LOC113683878),
14	2346c3e420b275af771a865a365e02a2	ACAGAACATCAGCTGTAGTATAAACAAAACTTCCTCCCCCTCCTCCAGTGCCAGCATTGTCTTCCACGGACACTCCTAGTTGAGCTGCTGTTTTGTTAGTGCTTTGTCCGCCTTTAATCTCCACTGAATCTCCTCCTCTTTGTCCCACCACAATATTTAACACTGTTCCTTTATTCAGTCTGAACTTCCCTTCTTTAAACGCTCCCTTTCCACCATAATATGTTCCTGGATAGTCTCCATACTCGTATGAATGTGTACCTCCCCGAGCTCCCCAGGCTTTG	k__Bacteria	unclass_Bacteria	unclass_Bacteria	unclass_Bacteria	unclass_Bacteria	unclass_Bacteria	unclass_Bacteria	XM_027201165.1	100	6.59e-14	PREDICTED: Pocillopora damicornis loricrin-like (LOC113683878),
15	25eb84ea039020930a339a33ba6baead	ACAAAACATTATCTGCAGTATAAACAAAACTTCCTCCCCCTCCTCCGGTGCCAGCATTGTCTTCCACGGACACTCCTAGTTGAGCTGCTGTCTTGTTAGTGCTATTTCCACCTTTTACTTCCACCGAATCCCCTCCTCTTTGTCCCACCACAATATTTAACACTGTTCCATTATTCAGTCTGAACTTGCCTTCTATAAACGCTCCCTTTCCACCATAATATGTTCCTGGAAGGTATCCATAATCGTATGAATGTGTTCCTCCCCGAGCGCCCCAGGCTTTG	k__Bacteria	unclass_Bacteria	unclass_Bacteria	unclass_Bacteria	unclass_Bacteria	unclass_Bacteria	unclass_Bacteria	XM_027201162.1	92883	4.45e-110	PREDICTED: Pocillopora damicornis glycine-rich cell wall structural
16	2a2058c21c43f83c9099445b6b73b7fb	ACAAACATTATCTGCAGTATAAACAAAACTTCCTCCCCCTCCTCCAGTGCCAGCATTGTCTTCCACGGACACTTCTAGTTGAGCTGCTGTCTTTTTAGTGCTATTTCCACCTTTTACTTCCACCGAATCCCCTCCTCTTTGTCCCACCACAATATTTAACACTGTTCCTTTATTCAGTCTGAACTTGCCTTCTATAAACGCTCCCTTTCCACCATAATATGTTCCTGGATTGTCTCCATAATCGTATGAATGTGTTCCTCCCCGAGCTCCCCAGGCTTTG	k__Bacteria	unclass_Bacteria	unclass_Bacteria	unclass_Bacteria	unclass_Bacteria	unclass_Bacteria	unclass_Bacteria	XM_027201162.1	91727	2.09e-103	PREDICTED: Pocillopora damicornis glycine-rich cell wall structural
17	2a3fb3d49d2e126310965c457a1be081	ACAGAACATCAGCTGTAGTATAAACAAAACTTCCTCCCCCTCCTCCAGTGCCAGCATTGTCTTCTACAGACACTCCTAGTTGAGCTGCTCTTTTGTTAGTGCTTTGTCCGCCTTTAACCTCCGCTGAATCTCCTCCTCTTTGTCCCACCACAATATTTAACACTGTTCCTTTATTCAGTCTGAACTTGCCTTCTTTAAACGCTCCCTTTCCACCATAATATGTTCCTGGATAGTCTCCATAATCGTATGAATGTGTTCCTCCCCGAGCGCCCCAGGCTTTG	k__Bacteria	unclass_Bacteria	unclass_Bacteria	unclass_Bacteria	unclass_Bacteria	unclass_Bacteria	unclass_Bacteria	XM_027201165.1	100	6.59e-14	PREDICTED: Pocillopora damicornis loricrin-like (LOC113683878),
18	2b3e9c4b21956939b1f7809a0bb91dcd	ACAGAACATCAGCTGAAGTATAAACAAAACTTCCTCCCCCTCCTCCAGTGCCAGCATTGTCTTCCACGGACACTCCTAGTTGAGCTGCTGTTTTGTTAGTGCTTTGTCCGCCTTTAACCTCCACTGAATCTCCTCCTCTTTGTCCCACCACAATATTTAACACTGTTCCTTTATTCAGTCTGAACTTCCCTTCTTTAAACGCTCCCTTTCCACCATAATATGTTCCTGGATAGTCTCCATAATCGTATGAATGTGTACCTCCCCGAGCTCCCCAGGCTTTG	k__Bacteria	unclass_Bacteria	unclass_Bacteria	unclass_Bacteria	unclass_Bacteria	unclass_Bacteria	unclass_Bacteria	XM_027201165.1	97917	3.07e-12	PREDICTED: Pocillopora damicornis loricrin-like (LOC113683878),
19	2d25dff2e0b6f82e56408ed2565b8195	ACAGAACATTATCTGTAGTGTAAACGAAACTTCCTCCCCCTCCTCCAGTGCCAGCATTGTCCTCCACGGATTTTCGAAGTTGAGCTGCAGTCTGGCTTGTACTTTGTCCGCCTTCAACCTCCACCGAATCTCCTCCTCTTTGTCCCATCACGATATTTAACACTGTTCCATTATTCAGTCTGAACTTCCCTTCTTTAAACGCTCCCTTCCCACCATAATATGTTCCTGGATTGTCTCCATAATCGTATGAATGTGTTCCTTCCCGAGCTCCCCAGGCTTTG	k__Bacteria	unclass_Bacteria	unclass_Bacteria	unclass_Bacteria	unclass_Bacteria	unclass_Bacteria	unclass_Bacteria	XM_022950857.1	91096	1.05e-46	PREDICTED: Stylophora pistillata glycine-rich protein 5-like
20	2df014a64495a89338bcc32194d520f0	ACAGAACAGCAGCTGTAGTATAAACAAAACTTCCTCCCCCTCCTCCAGTGCCAGCATTGTCTTCCACGGACACTCCTAATTGAGCTGCTGTCATGTTAGTACTTTGTCCGCCTTTAACCTCCACTGAATCTCCTCCTCTTTGTCCCACCACAATATTTAACACTGTTCCATTATTCAGTCTGAACTTGCCTTCTTTAAACGCTCCCTTTCCACCATAATATGTTCCAGGATTGTCTCCATAATCGTATGAATGTGTTCCTCCACGAGCTCCCCAGGCTTTG	k__Bacteria	unclass_Bacteria	unclass_Bacteria	unclass_Bacteria	unclass_Bacteria	unclass_Bacteria	unclass_Bacteria	XM_027201165.1	97917	3.07e-12	PREDICTED: Pocillopora damicornis loricrin-like (LOC113683878),
21	3967db94a3828e3a2fa94d29e76b9803	TCCTACGGGAGGCAGTAACAGAACATTATCTGTGGTGTAAACAAAACTTCCTCCCCCTCTTCCAGTGCCAGCATTGTCCTCCACAGATTTTCCAAGTTGAGCTGCGGTCTGGCTTGTATTTTTTCGGCCTTGAACCTCCACCGAATCTCCTCCTCTTTGTCCCACCACGATATTTAGCACAGTTCCTTCATTCAGTGTGAACCTCCCTTCCTTAAATGCTCCCTTTCCGCCATAATATGTTCCTGGAAGGTATCCATAATCGTATGAATGTGTTCCTCCCCGAGCGTCCCAAGCTTTG	k__Bacteria	unclass_Bacteria	unclass_Bacteria	unclass_Bacteria	unclass_Bacteria	unclass_Bacteria	unclass_Bacteria	XM_022950857.1	89189	2.94e-42	PREDICTED: Stylophora pistillata glycine-rich protein 5-like
22	3d94437979e39365dcea976279a6625b	ACAGAACATCAGCAGTAGTATAAACAAAACTTCCTCCCCCTCCTCCAGTGCCAGCATTGTCTTCCACGGACACTCCTAGTTGAGCTGCTGTTTTGTTAGTGCTTTGTCCGCCTTTAATCTCCACTGAATCTCCTCCTCTTTGTCCCACCACAATATTTAACACTGTTCCTTTATTCAGTCTGAACTTCCCTTCTTTAAACGCTCCCTTTCCACCATAATATGTTCCTGGATAGTCTCCATAATCGTAGGAATGTGTTCCTCCCCGAGCGCCCCAGGCTTTG	k__Bacteria	unclass_Bacteria	unclass_Bacteria	unclass_Bacteria	unclass_Bacteria	unclass_Bacteria	unclass_Bacteria	XM_027201165.1	97917	3.07e-12	PREDICTED: Pocillopora damicornis loricrin-like (LOC113683878),
23	3ddcf7fd13cec9a587f662de73f7c65d	ACAAAACATCATCTGTAGTGTAAACAAAACTTCCTCCCCCTCCTCCAGTGCCAGCATTGTCTTCCACGGACACTCCTAGTTGAGCTGCTGTTTTTTTTGTGCTTTGTCCTCCTCTTACTTCAACCGAATCCCCTCCTCTTTGTCCCACCACAATATTTAACACTGTTCCATTATTCAGTCTGAACTTGCCTTCTCTAAACGCTCCCTTTCCACCATAATATGTTCCTGGATTGTCTCCATAATCGTATGAATGTGTTCCTCCCCGAGCTCCCCAGGCTTTG	k__Bacteria	unclass_Bacteria	unclass_Bacteria	unclass_Bacteria	unclass_Bacteria	unclass_Bacteria	unclass_Bacteria	XM_027201162.1	94306	9.51e-117	PREDICTED: Pocillopora damicornis glycine-rich cell wall structural
24	4130a606007574964353b5b99743ce78	ACAAAACATCATCTGTAGTGTAAACAAAACTTCCTCCCCCTCCTCCAGTGCCAGCATTGTCTTCCACGGACACTCCTAGTTGAGCTGCTGTTTTTTTTGTGCTTTGTCCTCCTCTTACTTCAACCGAATCCCCTCCTCTTTGTCCCACCACAATATTTAACACTGTTCCTTTATTCAGTCTGAACTTCCCTTCTATAAACGTTCCCTTTCCACCATAATATGTTCCAGGATTGTCTCCATAATCGTATGAATGTGTTCCTCCCCAAGCGCCCCAAGCTTTG	k__Bacteria	unclass_Bacteria	unclass_Bacteria	unclass_Bacteria	unclass_Bacteria	unclass_Bacteria	unclass_Bacteria	XM_027201165.1	93.75	6.64e-09	PREDICTED: Pocillopora damicornis loricrin-like (LOC113683878),
25	4224b415ced286aeab7437c9b49e4a0d	ACAGAACATCAGCTGTAGTGTAAACAAAACTGCCTCCCCCTCCTCCAGTGCCAGCATTGTCTTCCACGGACACTCCTAGTTGAGCTGCTGTTTTTTTTGTGCTTTGTCCTCCTCTTACTTCAACCGAATCCCCTCCTCTTTGTCCCACCACAATATTTAACACTGTTCCTTTATTCAGTCTGAACTTGCCTTCTCTAAACGCTCCCTTTCCACCATAATATGTTCCTGGATTGTCTCCATAATCGTATGAATGTGTTCCTCCCCGAGCGCCCCAGGCTTTG	k__Bacteria	unclass_Bacteria	unclass_Bacteria	unclass_Bacteria	unclass_Bacteria	unclass_Bacteria	unclass_Bacteria	XM_027201162.1	93594	2.06e-113	PREDICTED: Pocillopora damicornis glycine-rich cell wall structural
26	454048789735912bfd31554fa5316b96	ACAGAACAGCAGCTGTAGTATAAACAAAACTCCCTCCCCCTCCTCCAGTGCCAGCATTGTCTTCCACGGACACTCCTAATTGAGCTGCTGTTTTGTTAGTGCTTTGTCCGCCTTGAACCTCCACTGAATCCCCTCCCCTTTGTCCCACCACAATATTTAACACTGTTCCATTATTCAGTCTGAACTTGCCTTCTTTAAACGCTCCTTTTCCACCATAATATGTTCCTGGATTGTCTCCATAATCGTATGAATGTGTTCCTCCCCGAGCTCCCCAGGCTTTG	k__Bacteria	unclass_Bacteria	unclass_Bacteria	unclass_Bacteria	unclass_Bacteria	unclass_Bacteria	unclass_Bacteria	XM_027201162.1	90391	2.1e-98	PREDICTED: Pocillopora damicornis glycine-rich cell wall structural
27	4aa4ab411c3d3e52abe27580f68dec5c	TCTACGGGAGGCAGCAACAGAACATCAGCTGTAGTATAAACAAAACTTCCTCCCCCTCCTCCAGTGCCAGCATTGTCTTCCACGGACACTCCTAGTTGAGCTGCTGTTTTGTCAGTGCTTTGTCCGCCTTTAACCTCCACTGAATCTCCTCCTCTTTGTCCCACCACAATATTTAACACTGTTCCTTTATTCAGTCTGAACTTCCCTTCTTTAAACGCTCCCTTTCCACCATAATATGTTCCTGGATTGTCTCCATAATCGTATGAATGTGTTCCTCCCCGAGCTCCCCAGGCTTTG	k__Bacteria	unclass_Bacteria	unclass_Bacteria	unclass_Bacteria	unclass_Bacteria	unclass_Bacteria	unclass_Bacteria	XM_027201165.1	100	3.94e-16	PREDICTED: Pocillopora damicornis loricrin-like (LOC113683878),
28	4ccb0007ec5e235e37be82925aac319a	TCTAACGGGAGGCAGCAGTAAAGAATTTTGTGCAATATACGAAAGTAAGACACAGAGAGGGCACCTTTTCTAGTCCGTCAAATTAAGTGCCAGCAGACGCGGTGAAACTTAAGGGCTAGTCTTATAGGCAAAAGCGTAAAGGGTGTGATAGGCCGCCTTATTTAAGAGAGTAAATGGAATTTTTCTGTAATGGTGGTATGTGTAAATAGGAAAAAGAACTTTAGACGTGAAGACTATTTACTTCTAAGATTATAATGTGTTGGCTAAAACACGAGAGTGTGGGGAGCAAACAGG	k__Bacteria	unclass_Bacteria	unclass_Bacteria	unclass_Bacteria	unclass_Bacteria	unclass_Bacteria	unclass_Bacteria	JQ911530.1	100	3.28e-146	Goniopora columna small subunit ribosomal RNA gene, partial
29	4d4ed4d2eeb39190601648ecfc4663a5	TCTACGGGAGGCAGCAACAAAACATCATCTGTAGTGTAAACAAAACTTCCTCCCCCTCCTCCAGTGCCAGCATTGTCTTCCACGGACACTCCTAGTTGAGCTGCTGTTTTTTTTGTGCTTTGTCCTCCTCTTACTTCAACCGAATCCCCTCCTCTTTGTCCCACCACAATATTTAACACTGTTCCATTATTCAGTCTGAACTTGCCTTCTCTAAACGCTCCCTTTCCACCATAATATGTTCCTGGATTGTCTCCATAATCGTATGAATGTGTTCCTCCCCGAGCTCCCCAGGCTTTG	k__Bacteria	unclass_Bacteria	unclass_Bacteria	unclass_Bacteria	unclass_Bacteria	unclass_Bacteria	unclass_Bacteria	XM_027201162.1	94406	1.58e-119	PREDICTED: Pocillopora damicornis glycine-rich cell wall structural
30	4d57a96f39c9ab85c94c56deb6a3e73c	TCTACGGGAGGTAGCAGTAAAGAATTTTGTGCAATATACGAAAGTAAGACACAGAGAGGGCACCTTTTCTAGTCCGTCAAATTAAGTGCCAGCAGACGCGGTGAAACTTAAGGGCTAGTCTTATAGGCAAAAGCGTAAAGGGTGTGATAGGCCGCCTTATTTAAGAGAGTAAATGGAATTTTTCTGTAATGGTGGTATGTGTAAATAGGAAAAAGAACTTTAGACGTGAAGACTATTTACTTCTAAGATTATAATGTGTTGGCTAAAACACGAGAGTGTGGGGAGCAAACAGG	k__Bacteria	unclass_Bacteria	unclass_Bacteria	unclass_Bacteria	unclass_Bacteria	unclass_Bacteria	unclass_Bacteria	JQ911530.1	99.65	1.52e-144	Goniopora columna small subunit ribosomal RNA gene, partial
31	4d8714fc74f7b1e2267b4740eaef4562	ACAGAACAGCAGCTGTAGTATAAACAAAACTTCCTCCCCCTCCTCCAGTGCCAGCATTGTCTTCCACGGACACTCCTAATTGAGCTGCTGTCATGTTAGTGCTTTGTCCGCCTTTAACCTCCACTGAATCCCCTCCTCTTTGTCCCACCACAATATTTAACACTGTTCCATTATTCAGTCTGAACTTGCCTTCTATAAACGCTCCCTTTCCACCATAATATGTTCCTGGATAGTCTCCATAATCGTATGAATGTGTTCCTCCCCGAGCTCCCCAGGCTGGG	k__Bacteria	unclass_Bacteria	unclass_Bacteria	unclass_Bacteria	unclass_Bacteria	unclass_Bacteria	unclass_Bacteria	XM_027201165.1	97917	3.07e-12	PREDICTED: Pocillopora damicornis loricrin-like (LOC113683878),
32	5d3c721bcfde055587a1755cf8270ecb	ACAGAACATCAGCTGTAGTATAAACAAAACTTCCTCCCCCTCCTCCAGTGCCAGCATTGTCTTCCACGGACACTCCTAGTTGAGCTGCTCTTTTGTTAGTGCTTTGTCCGCCTTTAATCTCCACTGAATCTCCTCCTCTTTGTCCCACCACAATATTTAACACTGTTCCTTTATTCAGTCTGAACTTCCCTTCTTTAAACGCTCCCTTTCCACCATAATATGTTCCTGGATAGTCTCCATAATCGTATGAATGTGTACCTCCCCGAGCTCCCCAGGCTTTG	k__Bacteria	unclass_Bacteria	unclass_Bacteria	unclass_Bacteria	unclass_Bacteria	unclass_Bacteria	unclass_Bacteria	XM_027201165.1	100	6.59e-14	PREDICTED: Pocillopora damicornis loricrin-like (LOC113683878),
33	5d4ce051b0879ad9a9dad85859ce85aa	TCTACGGGAGGCAGCAACAAAACATTATCTGCAGTATAAACAAAACTTCCTCCCCCTCCTCCAGTGCCAGCATTGTCTTCCACGGACACTCCTAGTTGAGCTGCTGTCTTTTTAGTGCTATTTCCACCTTTTACTTCCACCGAATCCCCTCCTCTTTGTCCCACCACAATATTTAACACTGTTCCATTATTCAGTCTGAACTTGCCTTCTATAAACGCTCCCTTTCCGCCATAATATGTTCCTGGAAGGTATCCATAATCGTATGAATGTGTTCCTCCCCGAGCTCCCCAGGCTTTG	k__Bacteria	unclass_Bacteria	unclass_Bacteria	unclass_Bacteria	unclass_Bacteria	unclass_Bacteria	unclass_Bacteria	XM_027201162.1	93357	1.59e-114	PREDICTED: Pocillopora damicornis glycine-rich cell wall structural
34	5da0ed6fbe5a8b2568c4ce12fb17e33e	ACAAACATTATCTGCAGTATAAACAAAACTTCCTCCCCCTCCTCCAGTGCCAGCATTGTCTTCCACGGACACTTCTAGTTGAGCTGCTGTCTTTTTAGTGCTATTTCCACCTTTTACTTCCACCGAATCCCCTCCTCTTTGTCCCACCACAATATTTAACACTGTTCCATGATTCAGTCTGAACTTGCCTTCTATAAACGCTCCCTTTCCACCATAATATGTTCCTGGATTGTCTCCATAATCGTATGAATGTGTTCCTCCCCGAGCTCCCCAGGCTTTGATGAGATATCGGGTAGTCCTGAGT	k__Bacteria	unclass_Bacteria	unclass_Bacteria	unclass_Bacteria	unclass_Bacteria	unclass_Bacteria	unclass_Bacteria	XM_027201165.1	91667	1.11e-06	PREDICTED: Pocillopora damicornis loricrin-like (LOC113683878),
35	5ebabd9953bf25327e800f84ec56d58a	TAAAGAATTTTGTGCAATATACGAAAGTAAGACACAGAGAGGGCACCTTTTCTAGTCCGTCAAATTAAGTGCCAGCAGACGCGGTGAAACTTAAGGGCTAGTCTTATAGGCAAAAGCGTAAAGGGTGTGATAGGCCGCCTTATTTAAGAGAGTAAATGGAATTTTTCTGTAATGGTGGTATGTGTAAATAGGAAAAAGAACTTTAGACGTGAAGACTATTTACTTCTAAGATTATAATGTGTTGGCTAAAACACGAGAGTGTGGGGAGCAAACAGGA	k__Bacteria	unclass_Bacteria	unclass_Bacteria	unclass_Bacteria	unclass_Bacteria	unclass_Bacteria	unclass_Bacteria	JQ911530.1	100	3.3e-141	Goniopora columna small subunit ribosomal RNA gene, partial
36	695721483cde183a04f729978889f67f	ACAGAACATCAGCTGTAGTATAAACAAAACTTCCTCCCCCTCCTCCAGTGCCAGCATTGTCTTCCACGGACACTCCTAGTTGAGCTGCTGTTTTGTCAGTGCTTTGTCCGCCTTTAACCTCCACTGAATCTCCTCCTCTTTGTCCCACCACAATATTTAACACTGTTCCTTTATTCAGTCTGAACTTCCCTTCTTTAAACGCTCCCTTTCCACCATAATATGTTCCTGGATTGTCTCCATAATCGTATGAATGTGTTCCTCCCCGAGCGCCCCAGGCTTTG	k__Bacteria	unclass_Bacteria	unclass_Bacteria	unclass_Bacteria	unclass_Bacteria	unclass_Bacteria	unclass_Bacteria	XM_027201165.1	100	6.59e-14	PREDICTED: Pocillopora damicornis loricrin-like (LOC113683878),
37	6c91b55a694cac6dfc031ec212a3a148	ACAGAACAGCAGCTGTAGTATAAACAAAACTCCCTCCCCCTCCTCCAGTGCCAGCATTGTCTTCCACGGACACTCCTAATTGAGCTGCTGTCATGTTAGTGTTTTGTCCGCCTTTAACCTCCACTGAATCTCCTCCCCTTTGTCCCACCACAATATTTAACACTGTTCCTTTATTCAGTGTGAACTTGCCTTCTATAAACGCTCCCTTTCCACCATAATATGTTCCTGGATTGTCTCCATAATCGTAGGAATGTGTTCCTCCCCGAGCTCCCCAGGCTTTGATGAGATAGCGGGTAGTCCGA	k__Bacteria	unclass_Bacteria	unclass_Bacteria	unclass_Bacteria	unclass_Bacteria	unclass_Bacteria	unclass_Bacteria	XM_027201162.1	88704	7.56e-98	PREDICTED: Pocillopora damicornis glycine-rich cell wall structural
38	6ce5083ed509b654892f297d3d24b1d5	ACAGAACATCAGCTGTAGTGTAAACAAAACTGCCTCCCCCTCCTCCAGTGCCAGCATTGTCTTCCACGGACACTCCTAGTTGAGCTGCTGTTTTTTTTGTGCTTTGTCCTCCTCTTACTTCAACCGAATCCCCTCCTCTTTGTCCCACCACAATATTTAACACTGTTCCTTTATTCAGTCTGAACTTGCCTTCTCTAAACGCTCCCTTTCCACCATAATATGTTCCTGGATTGTCTCCATAATCGTATGAATGTGTTCCTCCCCGAGCGCCCCAGGCTGTG	k__Bacteria	unclass_Bacteria	unclass_Bacteria	unclass_Bacteria	unclass_Bacteria	unclass_Bacteria	unclass_Bacteria	XM_027201162.1	93238	9.57e-112	PREDICTED: Pocillopora damicornis glycine-rich cell wall structural
39	6f8d8c68ac01f182143c86d764e1a7d9	ACAAAACATTATCTGCAGTATAAACAAAACTTCCTCCCCCTCCTCCAGTGCCAGCATTGTCTTCCACGGACACTCCTAGTTGAGCTGCTGTCTTGTTAGTGCTTTGTCCGCCTTTAACCTCCACCGAATCTCCTCCTCTTTGTCCCACCACAATATTTAACACTGTTCCTTTATTCAGTCTGAACTTGCCTTCTATAAACGCTCCCTTTCCACCATAATATGTTCCTGGAAGGTATTCATAATCGTATGAATGTGTTCCTCCCCGAGCTCCCCAGGCTTTG	k__Bacteria	unclass_Bacteria	unclass_Bacteria	unclass_Bacteria	unclass_Bacteria	unclass_Bacteria	unclass_Bacteria	XM_027201165.1	91667	3.09e-07	PREDICTED: Pocillopora damicornis loricrin-like (LOC113683878),
40	6fab464b522031466daa59876cd6c62a	ACAGAACATCAGCTGTAGTATAAACAAAACTTCCTCCCCCTCCTCCAGTGCCAGCATTGTCTTCCACGGACACTCCTAGTTGAGCTGCTGTTTTGTTAGTGCTTTGTCCGCCTTTAATCTCCACTGAATCTCCTCCTCTTTGTCCCACCACAATATTTAACACTGTTCCTTTATTCAGTCTGAACTTCCCTTCTTTAAACGCTCCCTTTCCACCATAATATGTTCCTGGATAGTCTCCATAATCGTATGAATGTGTACCACCCCGAGCTCCCCAGGCTTTG	k__Bacteria	unclass_Bacteria	unclass_Bacteria	unclass_Bacteria	unclass_Bacteria	unclass_Bacteria	unclass_Bacteria	XM_027201165.1	100	6.59e-14	PREDICTED: Pocillopora damicornis loricrin-like (LOC113683878),
41	7505be047f918646f4f9c6e499d9de34	ACAAAACATTATGTGCAGTATAAACAAAACTTCCTCCCCCTCCTCCAGTGCCAGCATTGTCTTCCACGGACACTCCTAGTTGAGCTGCTGTCTTTTTAGTGCTATTTCCACCTTTTACTTCCACCGAATCCCCTCCTCTTTGTCCCACCACAATATTTAACACTGTTCCATTATTCAGTCTGAACTTGCCTTCTATAAACGCTCCCTTTCCACCATAATATGTTCCTGGATTGTCTCCATAATCGTAGGAATGTGTTCCTCCCCGAGCTCCCCAGGCTTTG	k__Bacteria	unclass_Bacteria	unclass_Bacteria	unclass_Bacteria	unclass_Bacteria	unclass_Bacteria	unclass_Bacteria	XM_027201162.1	91815	4.49e-105	PREDICTED: Pocillopora damicornis glycine-rich cell wall structural
42	7520233cd25435cdb4363eff8dfe9d39	ACAGAACATCAGCTGTAGTATAAACAAAACTTCCTCCCCCTCCTCCAGTGCCAGCATTGTCTTCCACGGACACTCCTAGTTGAGCTGCTGTTTTGTCAGTGCTTTGTCCGCCTTTAACCTCCACTGAATCTCCTCCTCTTTGTCCCACCACAATATTTAACACTGTTCCTTTATTCAGTCTGAACTTCCCTTCTTTAAACGCTCCCTTTCCACCATAATATGTTCCTGGATTGTCTCCATAATCGTATGAATGTGTTCCTCCCCGAGCTCCCCAGGCTTTG	k__Bacteria	unclass_Bacteria	unclass_Bacteria	unclass_Bacteria	unclass_Bacteria	unclass_Bacteria	unclass_Bacteria	XM_027201165.1	100	6.59e-14	PREDICTED: Pocillopora damicornis loricrin-like (LOC113683878),
43	782cdd49a97be7747a2c2740dd99f506	ACAGAACATTATCTGTAGTGTAAACGAAACTTCCTCCCCCTCCTCCAGTGCCAGCATTGTCCTCCACGGATTTTCGAAGTTGAGCTGCGGTCTGGCTTGTACTTTGTCCGCCTTCAACCTCCACCGAATCTCCTCCTCTTTGTCCCATCACGATATTTAACACTGTTCCTTTATTCAGTCTGAACTTCCCTTCTATAAACGCTCCCTTCCCACCATAATATGTTCCTGGATTGTCTCCATAATCGTATGAATGTGTTCCTCCCCGAGCTCCCCAGGCTTTG	k__Bacteria	unclass_Bacteria	unclass_Bacteria	unclass_Bacteria	unclass_Bacteria	unclass_Bacteria	unclass_Bacteria	XM_022950857.1	90411	4.88e-45	PREDICTED: Stylophora pistillata glycine-rich protein 5-like
44	7e4b765cc437c8441e5a3bd62d180f96	ACAGAACAGCAGCTGTAGTATAAACAAAACTTCCTCCCCCTCCTCCAGTGCCAGCATTGTCTTCCACGGACACTCCTAATTGAGCTGCTGTCATGTTAGTGCTTTGTCCGCCTTTAACCTCCACTGAATCCCCTCCTCTTTGTCCCACCACAATATTTAACACTGTTCCATTATTCAGTCTGAACTTGCCTTCTATAAACGCTCCCTTTCCACCATAATATGTTCCTGGATAGTCTCCATAATCGTATGAATGTGTTCCTCCCCGAGCTCCCCAGGCTTTG	k__Bacteria	unclass_Bacteria	unclass_Bacteria	unclass_Bacteria	unclass_Bacteria	unclass_Bacteria	unclass_Bacteria	XM_027201165.1	97917	3.07e-12	PREDICTED: Pocillopora damicornis loricrin-like (LOC113683878),
45	80f01cd31adf040c964329f01a692811	ACAGGACATTATCTGTAGTTTAAACAAAGCTTCCTCCCCCTCCTCCACTGCCAGCATTGTCCTCCACAGATTTTCCAAGTTGAGCTACGGTCTGGCTTGTACCTTGTACGCCTTCAACCTCCACTGAATCTCCTCCTCTTTGTCCACCGCGATATTTGGCACGGTTCCATTATTCAGTGTGAACTTCTCTCCTATAAACGCTCCCTTTCCGCCATAATATGTTCCTGGATTGTCTCCATAATCGTATGAATGTGTTCCTCCCCGAGCTCCCCAGGCTTTG	k__Bacteria	unclass_Bacteria	unclass_Bacteria	unclass_Bacteria	unclass_Bacteria	unclass_Bacteria	unclass_Bacteria	XM_022950857.1	88276	1.77e-39	PREDICTED: Stylophora pistillata glycine-rich protein 5-like
46	82ddfb01f5c873660346a313faa84f21	ACAGAACATCAGCTGTAGTATAAACAAAACTCCCTCCCCCTCCACTAGTGCCAGCATTGTCTTCCACGGACACTCCTAATTGAGCTGCTGTCATGTTAGTGCTTTGTCCGCCTTTAACCTCCACTGAATCTCCTCCTCTTTGTCCCACTACAATATTTAACACTGTTCCTTTATTCAGTCTGAACTTCCCTTCTTTAAATGCTCCCTTTCCACCATAATATGTTCCAGGATTGTCTCCATAATCGTATGAATGTGTTCCTCCCCGAGCTCCCCAGGCTTTG	k__Bacteria	unclass_Bacteria	unclass_Bacteria	unclass_Bacteria	unclass_Bacteria	unclass_Bacteria	unclass_Bacteria	XM_027201165.1	97674	1.85e-09	PREDICTED: Pocillopora damicornis loricrin-like (LOC113683878),
47	85540fb2c50e0951c837852d317b6105	CCACAAAAATACACAACAAAACCTAAAAACAAAGTGTGACCACTTCGGCAACCATATCCAGATATAAATTACCTGTTTTTTACTGATGAAAATAAATGTTTTGCCTTTGAACAAAGTCTTTCTGGCCTCATTGGGAAGAAAACTGGCATCTTGAGAACTGATAGTCTCCTCTTTCAAGAGTGGGAGGTAGCTGCAGGCATAGCAAAACATTTTATCATTGATAGCCTTACACATGTACATTGGATCATAAAAAGGATCTGAACAGCCACTTGTTATAACCCAGAGGAGAGCACACAAATAAAGATGAATACAAAGGAGTAGAGAACCTAACACAAATATTAACATTAAAAAGATCTCTAACTGAACAAAAATCTATTGCCTGAGGCCTATTAAGTCTTG…	k__Bacteria	unclass_Bacteria	unclass_Bacteria	unclass_Bacteria	unclass_Bacteria	unclass_Bacteria	unclass_Bacteria	XM_027180202.1	100	6.23e-54	PREDICTED: Pocillopora damicornis nibrin-like (LOC113664576), mRNA.
48	888abcde1f34742b9865871a53a97c90	ACAGAACATCAGCTGAAGTATAAACAAAACTTCCTCCCCCTCCTCCAGTGCCAGCATTGTCTTCCACGGACACTCCTAGTTGAGCTGCTGTTTTGTTAGTGCTTTGTCCGCCTTTAACCTCCACTGAATCTCCTCCTCTTTGTCCCACCACAATATTTAACACTGTTCCTTTATTCAGTCTGAACTTCCCTTCTTTAAACGCTCCCTTTCCACCATAATATGTTCCTGGATAGTCTCCATAATCGTATGAATGTGTACCTCCCCGAGCTCCCCAGGCTTGG	k__Bacteria	unclass_Bacteria	unclass_Bacteria	unclass_Bacteria	unclass_Bacteria	unclass_Bacteria	unclass_Bacteria	XM_027201165.1	97917	3.07e-12	PREDICTED: Pocillopora damicornis loricrin-like (LOC113683878),
49	8f9ba7106310d3a1d0420d58f2aa5b47	ACAGAACATTATCTGTAGTGTAAACAAAACTTCCTCCCCCTCCTCCAGTGCCAGCATTGTCCTCCACAGATTTTCCAAGTTGAGCTGCAGTCTGCCTGGTGCTTTGTCCTCCTTTAACCTCCACTGAATCTCCTCCTCTTTGTCCCACCACAATATTTAACACTGTTCCTTTATTCAGTCTGAACTTCCCTTCTTTAAACGCTCCCTTTCCACCATAATATGTTCCTGGATAGTCTCCATAATCGTATGAATGTGTTCCTCCCCGAGCTCCCCAGGCTTTG	k__Bacteria	unclass_Bacteria	unclass_Bacteria	unclass_Bacteria	unclass_Bacteria	unclass_Bacteria	unclass_Bacteria	XM_027201165.1	93.75	6.64e-09	PREDICTED: Pocillopora damicornis loricrin-like (LOC113683878),
50	908636d157a99a5ec2ba9dad9b44c1ae	ACAGAACATTATCTGTAGTGTAAACAAAACTTCCTCCCCCTCCTCCAGTGCCAGCATTGTCCTCCACAGATTTTCCAAGTTGAGCTGCAGTCTGCCTGGTGCTTTGTCCTCCTCTAACCTCCACTGAATCCCCTCCTCTTTGTCCCACCACAATATTTAACACTGTTCCCTTATTCAGTCTGAACTTGCCTTCTTTAAACGCTCCCTTTCCACCATAATATGTTCCAGGATTGTCTCCATAATCGTATGAATGTGTTCCTCCCCGAGCTCCCCAGGCTTTG	k__Bacteria	unclass_Bacteria	unclass_Bacteria	unclass_Bacteria	unclass_Bacteria	unclass_Bacteria	unclass_Bacteria	XM_027201165.1	93.75	6.64e-09	PREDICTED: Pocillopora damicornis loricrin-like (LOC113683878),
51	932031dce24755e49c2f5c6b802ac442	ACAAACATTATCTGCAGTATAAACAAAACTTCCTCCCCCTCCTCCAGTGCCAGCATTGTCTTCCACGGACACTTCTAGTTGAGCTGCTGTCTTTTTAGTGCTATTTCCACCTTTTACTTCCACCGAATCCCCTCCTCTTTGTCCCACCACAATATTTAACACCGTTCCATTATTCAGTCTGAACTTCCCTTCTATAAACGCTCCCTTTCCACCATAATATGTTCCTGGATTGTCTCCATAATCGTATGAATGTGTTCCTCCCCGAGCTCCCCAGGCTTTG	k__Bacteria	unclass_Bacteria	unclass_Bacteria	unclass_Bacteria	unclass_Bacteria	unclass_Bacteria	unclass_Bacteria	XM_027201162.1	92086	4.49e-105	PREDICTED: Pocillopora damicornis glycine-rich cell wall structural
52	963cd35e334303a8f20ca3a80e39e13a	TAATGAATTTTATGTAATATACGAAAGTAAGACATAGGTAGGATAAAAAAAATCTGTCAAATTAAGTGCCAGCCGACGCGGTAAGACTTAAGGATTTATTTTTTAATAAAAAGCAAAAAGCGTGTTAAGGATTTTTTAAAAAAAAAAATAAATAGAATTTTTTTCGTAATTGTAATATGTTAAAATGAAAAAAAGAATTTTTTATATGAAGATAATTTATTTTTTTTTTCTTAAATACGAAGGTTTGGGGAGCAAATAGGATTAGAAACCCGGGTAGT	k__Bacteria	unclass_Bacteria	unclass_Bacteria	unclass_Bacteria	unclass_Bacteria	unclass_Bacteria	unclass_Bacteria	EF526302.1	98921	9.24e-137	Pocillopora damicornis mitochondrion, complete genome.
53	9666c5065fb27cd3eaff705b9d01fbf8	ACAAACATTATCTGCAGTATAAACAAAACTTCCTCCCCCTCCTCCAGTGCCAGCATTGTCTTCCACGGACACTTCTAGTTGAGCTGCTGTCTTTTTAGTGCTATTTCCACCTTTTACTTCCACCGAATCCCCTCCTCTTTGTCCCACCACAATATTTAACACTGTTCCATGATTCAGTCTGAACTTGCCTTCTATAAACGCTCCCTTTCCACCATAATATGTTCCTGGATTGTCTCCATAATCGTATGAATGTGTTCCTCCGCGAGCGCCCCAGGCTTTG	k__Bacteria	unclass_Bacteria	unclass_Bacteria	unclass_Bacteria	unclass_Bacteria	unclass_Bacteria	unclass_Bacteria	XM_027201165.1	91667	1.11e-06	PREDICTED: Pocillopora damicornis loricrin-like (LOC113683878),
54	96cbaef5e74df1cf6a31ee2193fe66b2	TCTACGGGAGGCAGCAACAGAACATCATCTGTAGTGTAAACAAAACTTTCTCCCCCTCCTCCAGTGCCAGCATTGTCTTCCACGGACACTCCTAGTTGAGCTGCTGTTTTTTTTGTGCTTTGTCCTCCTCTTACTTCCACCGAATCCCCTCCTCTTTGTCCCACCATAATACTTAACACTGTTCCATTATTCAGTCTGAACTTGCCTTCTATAAACGCTCCCTTTCCACCATAATATGTTCCTGGAAGATATCCATAATCGTATGAATGTGTTCCTCCCCGAGCTCCCCAGGCTTTG	k__Bacteria	unclass_Bacteria	unclass_Bacteria	unclass_Bacteria	unclass_Bacteria	unclass_Bacteria	unclass_Bacteria	XM_027201162.1	93706	3.42e-116	PREDICTED: Pocillopora damicornis glycine-rich cell wall structural
55	99a56300968cde4ae4a82bae6463b5f4	GAGTGGCCTACGAGGCAGCAGTAAAGAATTTTGTGCAATATACGAAAGTAAGACACAGAGAGGGCACCTTTTCTAGTCCGTCAAATTAAGTGCCAGCAGACGCGGTGAAACTTAAGGGCTAGTCTTATAGGCAAAAGCGTAAAGGGTGTGATAGGCCGCCTTATTTAAGAGAGTAAATGGAATTTTTCTGTAATGGTGGTATGTGTAAATAGGAAAAAGAACTTTAGACGTGAAGACTATTTACTTCTAAGATTATAATGTGTTGGCTAAAACACGAGAGTGTGGGGAGCAAACAGG	k__Bacteria	unclass_Bacteria	unclass_Bacteria	unclass_Bacteria	unclass_Bacteria	unclass_Bacteria	unclass_Bacteria	JQ911530.1	99.32	2.53e-147	Goniopora columna small subunit ribosomal RNA gene, partial
56	9aa5b98301d12b666f212b3e45235245	ACAGAACATCAGCTGTAGTATAAACAAAACTTCCTCCCCCTCCTCCAGTGCCAGCATTGTCTTCTACAGACACTCCTAGTTGAGCTGCTCTTTTGTTAGTGCTTTGTCCGCCTTTAACCTCTACTGAATCTCCTCCTCTTTGTCCCACCACAATATTTAACACTGTTCCATTATTCAGTCTGAACTTCCCTTCTATAAACGCTCCCTTTCCACCATAATATGTTCCAGGATTGTCTCCATAATCGTATGAATGTGTTCCTCCCCGAGCTCCCCAGGCTTTG	k__Bacteria	unclass_Bacteria	unclass_Bacteria	unclass_Bacteria	unclass_Bacteria	unclass_Bacteria	unclass_Bacteria	XM_027201165.1	100	6.59e-14	PREDICTED: Pocillopora damicornis loricrin-like (LOC113683878),
57	9c000bcdade88c7fa8604674e5bdbeb2	ACAGAACATTATCTGTAGTGTAAACAAAACTTCCTCCCCCTCCTCCAGTGCCAGCATTGTCCTCCACGGATTTTCGAAGTTGAGCTGCGGTCTGGCTTGTACTTTGTCCGCCTTCAACCTCCACCGAATCTCCTCCTCTTTGTCCCACCACAATATTTAACACTGTTCCATTATTCAGTCTCAAATTGCCTTCTATAAACGCTCCCTTTCCACCATAATATGTTCCTGGATAGTCTCCATAATCGTAAGAATGTGTTCCTCCCTGAGCTCCCCAGGCTTTG	k__Bacteria	unclass_Bacteria	unclass_Bacteria	unclass_Bacteria	unclass_Bacteria	unclass_Bacteria	unclass_Bacteria	XM_027201165.1	93.75	6.64e-09	PREDICTED: Pocillopora damicornis loricrin-like (LOC113683878),
58	9cee699988fa3606caf89f5eef20729c	ACAGAACATTATCTGTAGTGTAAACGAAACTTCCTCCCCCTCCTCCAGTGCCAGCATTGTCCTCCACGGATTTTCGAAGTTGAGCTGCGGTCTGGCTTGTACTTTGTCCGCCTTCAACCTCCACCGAATCTCCTCCTCTTTGTCCCATCACGATATTTAACACTGTTCCATTATTCAGTCTAAACTTCCCTTCTTTAAACGCTCCCTTTCCACCATAATATGTTCCTGGATTGTCTCCATAATCGTATGAATGTGTTCCTTCCCGAGCTCCCCAGGCTTTG	k__Bacteria	unclass_Bacteria	unclass_Bacteria	unclass_Bacteria	unclass_Bacteria	unclass_Bacteria	unclass_Bacteria	XM_022950857.1	90411	4.88e-45	PREDICTED: Stylophora pistillata glycine-rich protein 5-like
59	a1d9206e47bd41c1ab03c65bbb3a8efe	GTCCTACGAGGCAGCAGTAAAGAATTTTGTGCAATATACGAAAGTAAGACACAGAGAGGGCACCTTTTCTAGTCCGTCAAATTAAGTGCCAGCAGACGCGGTGAAACTTAAGGGCTAGTCTTATAGGCAAAAGCGTAAAGGGTGTGATAGGCCGCCTTATTTAAGAGAGTAAATGGAATTTTTCTGTAATGGTGGTATGTGTAAATAGGAAAAAGAACTTTAGACGTGAAGACTATTTACTTCTAAGATTATAATGTGTTGGCTAAAACACGAGAGTGTGGGGAGCAAACAGG	k__Bacteria	unclass_Bacteria	unclass_Bacteria	unclass_Bacteria	unclass_Bacteria	unclass_Bacteria	unclass_Bacteria	JQ911530.1	100	9.11e-147	Goniopora columna small subunit ribosomal RNA gene, partial
60	a549a884a3f7ee31d91ceb79cc013a0a	ACAAAATATCATCTGTAGTGTAAACAAAACTTCCTCCCCCTCCTCCAGTGCCAGCATTGTCTTCCACGGACACTCCTAGTTGAGCTGCTGTTTTTTTTGTGCTTTGTCCTCCTCTTACTTCAACCGAATCCCCTCCTCTTTGTCCCACCACAATATTTAACACTGTTCCATTATTCAGTCTGAACTTCCCTTCTATAAACGCTCCCTTTCCACCATAATATGTTCCTGGATTGTCTCCATAATCGTATGAATGTGTTCCTCCCCGAGCTCCCCAGGCTTTG	k__Bacteria	unclass_Bacteria	unclass_Bacteria	unclass_Bacteria	unclass_Bacteria	unclass_Bacteria	unclass_Bacteria	XM_027201162.1	93.95	4.42e-115	PREDICTED: Pocillopora damicornis glycine-rich cell wall structural
61	a5aae2702fd30200468d9dfea065e689	ACAAACATTATCTGCAGTATAAACAAAACTTCCTCCCCCTCCTCCAGTGCCAGCATTGTCTTCCACGGACACTTCTAGTTGAGCTGCTGTCTTTTTAGTGCTATTTCCACCTTTTACTTCCACCGAATCCCCTCCTCTTTGTCCCACCACAATATTTAACACTGTTCCATGATTCAGTCTGAACTTGCCTTCTATAAACGCTCCCTTTCCACCATAATATGTTCCTGGATTGTCTCCATAATCGTATGAATGTGTTCCTCCCCGAGCTCCCCAGGCTTTG	k__Bacteria	unclass_Bacteria	unclass_Bacteria	unclass_Bacteria	unclass_Bacteria	unclass_Bacteria	unclass_Bacteria	XM_027201162.1	91727	2.09e-103	PREDICTED: Pocillopora damicornis glycine-rich cell wall structural
62	a5b219682b26b36d98c3179480361395	ACAGAACATCAGCTGTAGTATAAACAAAACTTCCTCCCCCTCCTCCAGTGCCAGCATTGTCTTCCACGGACACTCCTAGTTGAGCTGCTGTTTTTTTAGTGCTTTGTCCGCCTTTAACCTCCACTGAATCTCCTCCTCTTTGTCCCACCACAATATTTAACACCGTTCCTTTATTCAGTCTGAACTTGCCTTCTATAAACGCTCCCTTTCCACCATAATATGTTCCTGGATAGTCTCCATAATCGTATGAATGTGTTCCTCCCCGAGCGCCCCAGGCTTTG	k__Bacteria	unclass_Bacteria	unclass_Bacteria	unclass_Bacteria	unclass_Bacteria	unclass_Bacteria	unclass_Bacteria	XM_027201165.1	100	6.59e-14	PREDICTED: Pocillopora damicornis loricrin-like (LOC113683878),
63	a90b13f4f36d2ef59c2628bb9a22902b	GAGTGGCCGAGGCAGCAGTAAAGAATTTTGTGCAATATACGAAAGTAAGACACAGAGAGGGCACCTTTTCTAGTCCGTCAAATTAAGTGCCAGCAGACGCGGTGAAACTTAAGGGCTAGTCTTATAGGCAAAAGCGTAAAGGGTGTGATAGGCCGCCTTATTTAAGAGAGTAAATGGAATTTTTCTGTAATGGTGGTATGTGTAAATAGGAAAAAGAACTTTAGACGTGAAGACTATTTACTTCTAAGATTATAATGTGTTGGCTAAAACACGAGAGTGTGGGGAGCAAACAGG	k__Bacteria	unclass_Bacteria	unclass_Bacteria	unclass_Bacteria	unclass_Bacteria	unclass_Bacteria	unclass_Bacteria	JQ911530.1	100	2.53e-147	Goniopora columna small subunit ribosomal RNA gene, partial
64	ada7e8a30558a5984f6262dd58be5042	ACAGAACATTATCTGTAGTGTAAACAAAACTTCCTCCCCCTCCTCCAGTGCCAGCATTGTCCTCCACGGAGTTTCGAAGTTGAGCTGCGGTCTGGCTTGTACTTTGTCCGCCTTCAACCTCCACCGAATCTCCTCCTCTTTGTCCCACCACAATGTTTAACACTGTTCCATTATTCAGTCTGAACTTGCCTTCTATAAACGCTCCCTTTCCACCATTGTATGTTCCTGGAAGGTATCCATAATTGTATGAATGTGTTCCTCCCCGAACTCCCCAGGCTTTG	k__Bacteria	unclass_Bacteria	unclass_Bacteria	unclass_Bacteria	unclass_Bacteria	unclass_Bacteria	unclass_Bacteria	XM_027201165.1	93.75	6.64e-09	PREDICTED: Pocillopora damicornis loricrin-like (LOC113683878),
65	ae071f67649dbe8b3879f2b474f0fa4b	ACAAAACATTATCTGCAGTATAAACAAAACTTCCTCCCCCTCCTCCAGTGCCAGCATTGTCTTCCACGGACACTCCTAGTTGAGCTGCTGTCTTTTTAGTGCTATTTCCACTTTTTACTTCCACCGAATCCCCTCCTCTTTGTCCCACCACAATATTTAACACTGTTCCTCTATTCAGTGTGAACTTCCCTTCTTTAAACGCTCCCTTTCCACCATAATATGTTCCTGGATTGTCTCCATAATCGTATGAATGTGTTCCTCCCCGAGCGCCCCAGGCTTTG	k__Bacteria	unclass_Bacteria	unclass_Bacteria	unclass_Bacteria	unclass_Bacteria	unclass_Bacteria	unclass_Bacteria	XM_027201165.1	91667	3.09e-07	PREDICTED: Pocillopora damicornis loricrin-like (LOC113683878),
66	ae0a0f62156050a94267975d24a67f36	ACAGAACATTATCTGTAGTGTAAACGAAACTTCCTCCCCCTCCTCCAGTGCCAGCATTGTCCTCCACGGATTTTCGAAGTTGAGCTGCGGTCTGGCTTGTACTTTGTCCGCCTTCAACCTCCACCGAATCTCCTCCTCTTTGTCCCACCCCGATATTTAACACTGTTCCATTATTCAGTCTGAACTTGCCTTCTATAAACGCTCCCTTTCCACCATAATATGTTCCTGGAAGGTATCCATAATCGTATGAATGTGTTCCTCCCCGAGCTCCCCAGGCTTTG	k__Bacteria	unclass_Bacteria	unclass_Bacteria	unclass_Bacteria	unclass_Bacteria	unclass_Bacteria	unclass_Bacteria	XM_022950857.1	90411	4.88e-45	PREDICTED: Stylophora pistillata glycine-rich protein 5-like
67	b1a9c06145a7b13433cd4bd69bb23ccc	TCTACGGGAGGCAGCACCAAAACTCAAGAGATGACAGTCAGGCTGCCTTGAAACAACAGAGAGTCCGAAGCCGCCTTAACACGGTACATTATATTCTAAAGTGTATGCAGTTTTGTTTTTTTTTATTATTTCCCATCTCCAGAGCAGTCAGATTACAATAGAACCCTGACACTTGCTAGAGCTCTGGGCTGAGTTGTTCAAAGCTGGGTTAAGATAACCCAGGGTCAGTGCAGGATTTGAATTCAGATTTGAAAGCTTAAAAAGCATAAGTCAGTTTTAATTCTTTTTGTCTACAAGTTGATGATTGGAAGCTTCAAAAATAACAGGGAAAATTATCAGAGAAAATGCTTTTGAACACAAGAAA	k__Bacteria	unclass_Bacteria	unclass_Bacteria	unclass_Bacteria	unclass_Bacteria	unclass_Bacteria	unclass_Bacteria	XM_027197318.1	100	4.99e-30	PREDICTED: Pocillopora damicornis uncharacterized LOC113680305
68	b59d16ef19062b44a868d9dffc591cea	CCTACGGGAGGCAGTAACAGAACATTATCTGTAGTGTAAACAAAACTTCCTCCCCCTCTTCCAGTGCCAGCATTGTCCTCCACAGATTTTCCAAGTTGAGCTGCGGTCTGGCTTGTATTTTTTCGGCCTTGAACCTCCACCGAATCTCCTCCTCTTTGTCCCACCCCTATATTTAGCACAGTTCCTTCATTCAGTGTGAACCTCCCTTCCTTAAATGCTCCCTTTCCGCCATTATATGTTCCTGGAAGGTATCCGTAATCGTATGAATGTGTTCCTCCCCGAGCGTCCCAAGCTTTG	k__Bacteria	unclass_Bacteria	unclass_Bacteria	unclass_Bacteria	unclass_Bacteria	unclass_Bacteria	unclass_Bacteria	XM_022950857.1	89865	6.32e-44	PREDICTED: Stylophora pistillata glycine-rich protein 5-like
69	b5b4b5d816d690e6bc07617c26a277d1	ACAGAACATCAGCTGTAGTATAAACAAAACTTCCTCCCCCTCCTCCAGTGCCAGCATTGTCTTCCACGGACACTCCTAGTTGAGCTGCTCTTTTGTTAGTGCTTTGTCCGCCTTTAATCTCCACTGAATCTCCTCCTCTTTGTCCCACCACAATATTTAACACTGTTCCTTTATTCAGTCTGAACTTCCCCTCTTTAAACGCTCCCTTTCCGCCATAATATGTTCCTGGAAGGTATCCATAATCGTATGAATGTGTTCCTCCCCGAGCTCCCCAGGCTTTG	k__Bacteria	unclass_Bacteria	unclass_Bacteria	unclass_Bacteria	unclass_Bacteria	unclass_Bacteria	unclass_Bacteria	XM_027201165.1	100	6.59e-14	PREDICTED: Pocillopora damicornis loricrin-like (LOC113683878),
70	b706883de0f07f9f5bc2c5690107575f	ACTGGGAAGGGGGTGGAGCTGAAAATGGGAGATTTATTTATTTTTTAAAATTTTAACTTGTAATAGGTCATTGACATATTGGGGCACTCTATTTTCAGGCCAAGCCGAGTGGTAAATTCTTTCCACAGAACATAAGATACAGAGGCAATTACTCATGAAAGGTCGGGGCTTTACCATCTGTATTTTTTTCATTGAACGACCATGTGTGCTAAAGGAAATCACCGCTCAACCCTTAAATTTTTGGGTCCAAAAAGATTAGAAACCCGGGTAGTCCTGA	k__Bacteria	unclass_Bacteria	unclass_Bacteria	unclass_Bacteria	unclass_Bacteria	unclass_Bacteria	unclass_Bacteria	CP039338.1	100	0.000668	Cicer arietinum chromosome Ca8.
71	befc95f6047876f39cf7d232afa8e827	GAGTGGCCTACGGGGCAGCAGTAAAGAATTTTGTGCAATATACGAAAGTAAGACACAGAGAGGGCACCTTTTCTAGTCCGTCAAATTAAGTGCCAGCAGACGCGGTGAAACTTAAGGGCTAGTCTTATAGGCAAAAGCGTAAAGGGTGTGATAGGCCGCCTTATTTAAGAGAGTAAATGGAATTTTTCTGTAATGGTGGTATGTGTAAATAGGAAAAAGAACTTTAGACGTGAAGACTATTTACTTCTAAGATTATAATGTGTTGGCTAAAACACGAGAGTGTGGGGAGCAAACAGG	k__Bacteria	unclass_Bacteria	unclass_Bacteria	unclass_Bacteria	unclass_Bacteria	unclass_Bacteria	unclass_Bacteria	JQ911530.1	98.98	1.18e-145	Goniopora columna small subunit ribosomal RNA gene, partial
72	c17b21cba089a169da38734aa9238bdd	ACAAACATTATCTGCAGTATAAACAAAACTTCCTCCCCCTCCTCCAGTGCCAGCATTGTCTTCCACGGACACTTCTAGTTGAGCTGCTGTCTATTTAGTGCTATTTCCACCTTTTACTTCCACCGAATCCCCTCCTCTTTGTCCCACCACAATATTTAACACTGTTCCATTATTCAGTCTGAACTTGCCTTCTATAAACGCTCCCTTTCCACCATAATATGTTCCTGGATTGTCTCCATAATCGTAGGAATGTGTTCCTCCCCGAGCTCCCCAGGCTTTG	k__Bacteria	unclass_Bacteria	unclass_Bacteria	unclass_Bacteria	unclass_Bacteria	unclass_Bacteria	unclass_Bacteria	XM_027201165.1	91667	1.11e-06	PREDICTED: Pocillopora damicornis loricrin-like (LOC113683878),
73	c68b5e1f4e6bbd3f5d7f70e5001e9081	TGAGATGTCGAAGATTCCATCGCTCGTTCGGTCGCCAGGAAGCGCTGAAAAAACAGACTCGCACGTTTCCCGCATACCTTCAATCACAAAGAAAAATGGCGCTGAGGAACGTACTCCTCCGAAGAGCAAAATTCCGTCCTCAAATAAATCCCAAATACCCACAACAGGACGTAAGGAGGGCGCTTTGCAGAAAGACAAGACAGGAGGCAAAATATCTTCATCAGCAACATCCTCACACAACAGACCTGATTCTGCTAAAGAAAATAAAGATCCTACAGGTGTACCAAATGGTCATGAACCTGCCAAGCAAGTCAGTAAAATTCCGTCTTTTTCCAAGTCTGGTATTCCCAAGTCTAGAATACCCTCCGTGACTCGCAAAGACAGCCAGAATGAAGGGCA…	k__Bacteria	unclass_Bacteria	unclass_Bacteria	unclass_Bacteria	unclass_Bacteria	unclass_Bacteria	unclass_Bacteria	XM_027198061.1	99.33	0	PREDICTED: Pocillopora damicornis serine/arginine repetitive matrix
74	c72c8007acfa3e6f6638ea26b310078f	TGCGACCGAGGCAGCAGTAAAGAATTTTGTGCAATATACGAAAGTAAGACACAGAGAGGGCACCTTTTCTAGTCCGTCAAATTAAGTGCCAGCAGACGCGGTGAAACTTAAGGGCTAGTCTTATAGGCAAAAGCGTAAAGGGTGTGATAGGCCGCCTTATTTAAGAGAGTAAATGGAATTTTTCTGTAATGGTGGTATGTGTAAATAGGAAAAAGAACTTTAGACGTGAAGACTATTTACTTCTAAGATTATAATGTGTTGGCTAAAACACGAGAGTGTGGGGAGCAAACAGG	k__Bacteria	unclass_Bacteria	unclass_Bacteria	unclass_Bacteria	unclass_Bacteria	unclass_Bacteria	unclass_Bacteria	JQ911530.1	100	2.53e-147	Goniopora columna small subunit ribosomal RNA gene, partial
75	c9072bcba612ff624688fff5591947f4	ACAAAACATCATCTGTAGTGTAAACAAAACTTCCTCCCCCTCCTCCAGTGCCAGCATTGTCTTCCACGGACACTCCTAGTTGAGCTGCTGTTTTTTTTGTGCTTTGTCCTCCTCTTACTTCAACCGAATCCCCTCCTCTTTGTCCCACCACAATATTTAACACTGTCCCCCTATTCAGTCTGAACTTGCCTTCTCTAAACGCTCCCTTCCCACCATAATATGTTCCTGGATTGTCTCCATAATCGTATAAATGTGTTCCTCCCCGAGCGCCCCAGGCTTTG	k__Bacteria	unclass_Bacteria	unclass_Bacteria	unclass_Bacteria	unclass_Bacteria	unclass_Bacteria	unclass_Bacteria	XM_027201165.1	93.75	6.64e-09	PREDICTED: Pocillopora damicornis loricrin-like (LOC113683878),
76	c956b7a39a5aa68ce9b03851f3cb5a05	TAAAGAATTTTGTGCAATATACGAAAGTAAGACACAGAGAGGGCCCCTTTTCTAGTCCGTCAAATTAAGTGCCAGCAGACGCGGTGAAACTTAAGGGCTAGTCTTATAGGCAAAAGCGTAAAGGGTGTGATAGGCCGCCTTATTTAAGAGAGTAAATGGAATTTTTCTGTAATGGTGGTATGTGTAAATAGGAAAAAGAACTTTAGACGTGAAGACTATTTACTTCTAAGATTATAATGTGTTGGCTAAAACACGAGAGTGTGGGGAGCAAACAGGA	k__Bacteria	unclass_Bacteria	unclass_Bacteria	unclass_Bacteria	unclass_Bacteria	unclass_Bacteria	unclass_Bacteria	JQ911530.1	99639	1.54e-139	Goniopora columna small subunit ribosomal RNA gene, partial
77	c9b4e18ee151efccca1611a459d02c53	ACAAAACATTATCTGCAGTATAAACAAAACTTCCTCCCCCTCCTCCAGTGCCAGCATTGTCTTCCACGGACACTCCTAGTTGAGCTGCTGTCTTTTTAGTGCTATTTCCACCTTTTACTTCCACCGAATCCCCTCCTCTTTGTCCCACCACAATATTTAACACTGTTCCATTATTCAGTCTGAACTTGCCTTCTATAAACGCTCCCTTTCCGCCATAATATGTTCCTGGAAGGTATCCATAATCGTATGAATGTGTTCCTCCCCGAGCTCCCCAGGCGTTG	k__Bacteria	unclass_Bacteria	unclass_Bacteria	unclass_Bacteria	unclass_Bacteria	unclass_Bacteria	unclass_Bacteria	XM_027201162.1	92883	4.45e-110	PREDICTED: Pocillopora damicornis glycine-rich cell wall structural
78	cda86cc9c3bb30693b414ed4347c5e20	ACAGAACATCAGCTGTAGTATAAACAAAACTTCCTCCCCCTCCTCCAGTGCCAGCATTGTCTTCCACGGACACTCCTAGTTGAGCTGCTGTTTTGTTAGTGCTTTGTCCGCCTTTAATCTCCACTGAATCTCCTCCTCTTTGTCCCACCACAATATTTAACACTGTTCCTTTATTCAGTCTGAACTTCCCTTCTTTAAACGCTCCCTTTCCACCATAATATGTTCCTGGATAGTCTCCATAATCGTATGAATGTGTTCCTCCCCGAGCTCCCCAGGCTTTG	k__Bacteria	unclass_Bacteria	unclass_Bacteria	unclass_Bacteria	unclass_Bacteria	unclass_Bacteria	unclass_Bacteria	XM_027201165.1	100	6.59e-14	PREDICTED: Pocillopora damicornis loricrin-like (LOC113683878),
79	d0a1098b1c54fc527b672ff32e7478d9	TCTACGGGAGGCAGCAACAGGACATTATCTGTAGTTTAAACAAAGCTTCCTCCCCCTCCTCCACTGCCAGCATTGTCCTCCACAGATTTTCCAAGTTGAGCTACGGTCTGGCTTGTACCTTGTACGCCTTCAACCTCCACTGAATCTCCTCCTCTTTGTCCACCGCGATATTTGGCACGGTTCCATTATTCAGTGTGAACTTCTCTCCTATAAACGCTCCCTTTCCGCCATAATATGTTCCTGGATTGTCTCCATAATCGTATGAATGTGTTCCTCCCCGAGCTCCCCAGGCTTTG	k__Bacteria	unclass_Bacteria	unclass_Bacteria	unclass_Bacteria	unclass_Bacteria	unclass_Bacteria	unclass_Bacteria	XM_022950857.1	88591	1.06e-41	PREDICTED: Stylophora pistillata glycine-rich protein 5-like
80	d0e6e2937cd20bb5446886a1e4f05dff	ACAGAACATCAGCTGTAGTATAAACAAAACTTCCTCCCCCTCCTCCAGTGCCAGCATTGTCTTCCACGGACACTCCTAGTTGAGCTGCTCTTTTGTTAGTGCTTTGTCCGCCTTTAATCTCCACTGAATTTCCTCCTCTTTGTCCCACCACAATATTTAACACTGTTCCTTTATTCAGTCTGAACTTGCCTTCTTTAAACGCGCCCTTTCCACCATAATATGTTCCTGGATTGTCTCCATAATCGTATGAATGTGTTCCTCCCCGAGCTCCCCAGGCTTTG	k__Bacteria	unclass_Bacteria	unclass_Bacteria	unclass_Bacteria	unclass_Bacteria	unclass_Bacteria	unclass_Bacteria	XM_027201165.1	100	6.59e-14	PREDICTED: Pocillopora damicornis loricrin-like (LOC113683878),
81	d16dae5a9f9f53ea3102b6665aee72b1	ACAGAACATCAGCTGTAGTATAAACAAAACTTCCTCCCCCTCCTCCAGTGCCAGCATTGTCTTCCACGGACACTCCTAGTTGAGCTGCTGTTTTTTTAGTGCTTTGTCCGCCTTTAACCTCCACTGAATCTCCTCCTCTTTGTCCCATCACAATATTTAACACTGTTCCTTTATTCAGTCTGAACTTCCCTTCTATAAACGCTCCCTTTCCACCATAATATGTTCCAGGATTGTCTCCATAATCGTATGAATGTGTTCCTCCCCGAGCGCCCCAGGCTTTG	k__Bacteria	unclass_Bacteria	unclass_Bacteria	unclass_Bacteria	unclass_Bacteria	unclass_Bacteria	unclass_Bacteria	XM_027201165.1	100	6.59e-14	PREDICTED: Pocillopora damicornis loricrin-like (LOC113683878),
82	d5ccd2e88dbb0bf5b4514d4d14d8d4bc	ACAGAACATTATCTGTAGTGTAAACAAAACTTCCTCCCCCTCCTCCAGTGCCAGCATTGTCCTCCACAGATTTTCCAAGTTGAGCTGCAGTCTGCCTGGTGCTTTGTCCTCCTCTAACCTCCACTGAATCCCCTCCTCTTTGTCCCACCACAATATTTAACACTGTTCCCTTATTCAGTCTAAACTTCCCTTCTTTAAACGCTCCCTTTCCACCATAATATGTTCCTGGATTGTCTCCATAATCGTATGAATGTGTTCCTCCCCGAGCTCCCCAGGCTTTG	k__Bacteria	unclass_Bacteria	unclass_Bacteria	unclass_Bacteria	unclass_Bacteria	unclass_Bacteria	unclass_Bacteria	XM_027201165.1	93.75	6.64e-09	PREDICTED: Pocillopora damicornis loricrin-like (LOC113683878),
83	d72d744588c8a6aedffcb80f93b58648	ACAGAACATTATCTATAGTGTAAACAAAACTTCCTCCCCCTCCTCCAGTGCCAGCATTGTCCTCCACAGATTTTCCAAGTTGAGCTGCAGTCTGCCTGGTGCTTTGTCCTCCTCTAACCTCCACTGAATCCCCTCCTCTTTGTCCCACCACAATATTTAACACTGTTCCCTTATTCAGTCTAAACTTCCCTTCTTTAAACGCTCCCTTTCCACCATAATATGTTCCTGGATTGTCTCCATAATCGTATGAATGTGTTCCTCCCCGAGCGCCCCAGGCTTTG	k__Bacteria	unclass_Bacteria	unclass_Bacteria	unclass_Bacteria	unclass_Bacteria	unclass_Bacteria	unclass_Bacteria	XM_027201165.1	91667	3.09e-07	PREDICTED: Pocillopora damicornis loricrin-like (LOC113683878),
84	d7dcf6e859fa67443cbbdff61188682f	ACAGAACAGCAGCTGTAGTATAAACAAAACTCCCTCCCCCTCCTCCAGTGCCAGCATTGTCTTCCACGGACACTCCTAATTGAGCTGCTGTCATGTTAGTGTTTTGTCCGCCTTTAACCTCCACTGAATCTCCTCCCCTTTGTCCCACCACAATATTTAACACTGTTCCTTTATTCAGTGTGAACTTGCCTTCTATAAACGCTCCCTTTCCACCATAATATGTTCCTGGATTGTCTCCATAATCGTAGGAATGTGTTCCTCCCCGAGCTCCCCAGGCTTTG	k__Bacteria	unclass_Bacteria	unclass_Bacteria	unclass_Bacteria	unclass_Bacteria	unclass_Bacteria	unclass_Bacteria	XM_027201162.1	88256	2.13e-88	PREDICTED: Pocillopora damicornis glycine-rich cell wall structural
85	d8a806d8498fa908c31885ec25c53450	ACAGAACATCAGCTGTAGTATAAACAAAACTTCCTCCCCCTCCTCCAGTGCCAGCATTGTCTTCCACGGACACTCCTAGTTGAGCTGCTGTTTTGTAAGTGCTTTGTCCGCCTTTAATCTCCACTGAATCTCCTCCTCTTTGTCCCACCACAATATTTAACACTGTTCCTTTATTCAGTCTGAACTTCCCTTCTTTAAACGCTCCCTTTCCACCATAATATGTTCCTGGATAGTCTCCATAATCGTATGAATGTGTACCTCCCCGAGCTCCCCAGGCTTTG	k__Bacteria	unclass_Bacteria	unclass_Bacteria	unclass_Bacteria	unclass_Bacteria	unclass_Bacteria	unclass_Bacteria	XM_027201165.1	100	6.59e-14	PREDICTED: Pocillopora damicornis loricrin-like (LOC113683878),
86	d92c4f26ff23ddee7e4a003a58719b4d	ACAGAACATCAGCTGTAGTATAAACAAAACTTCCTCCCCCTCCTCCAGTGCCAGCATTGTCTTCCACGGACACTCCTAGTTGAGCTGCTGTTTTGTTAGTGCTTTGTCCGCCTTTAATCTCCACTGAATCTCCTCCTCTTTGTCCCACCACAATATTTAACACTGTTCCTTTATTCAGTCTGAACTTCCCTTCTTTAAACGCTCCCTTTCCACCATAATATGTTCCTGGATAGTCTCCATAATCGTAGGAATGTGTTCCTCCCTGAGCTCCCCAGGCTTTG	k__Bacteria	unclass_Bacteria	unclass_Bacteria	unclass_Bacteria	unclass_Bacteria	unclass_Bacteria	unclass_Bacteria	XM_027201165.1	100	6.59e-14	PREDICTED: Pocillopora damicornis loricrin-like (LOC113683878),
87	df038d38f593bc2d8e1255369d211fee	ACAGAACATCAGCTGTAGTATAAACAAAACTTCCTCCCCCTCCTCCAGTGCCAGCATTGTCTTCCACGGACACTCCTAGTTGAGCTGCTGTTTTGTCAGTGCTTTGTCCGCCTTTAACCTCCACTGAATCTCCTCCTCTTTGTCCCACCACAATATTTAACACTGTTCCTTTATTCAGTCTGAACTTCCCTTCTTTAAACGCTCCCTTTCCACCATAATATGTTCCTGGATTGTCTCCATAATCGTATGAATGTGTTCCTCCCCGAGCGCCCCAGGCTTTGATGAGATAGCGGGTAGTCCGA	k__Bacteria	unclass_Bacteria	unclass_Bacteria	unclass_Bacteria	unclass_Bacteria	unclass_Bacteria	unclass_Bacteria	XM_027201165.1	100	6.59e-14	PREDICTED: Pocillopora damicornis loricrin-like (LOC113683878),
88	e3181cbf960f8bed82163f8a369c5e52	TAATGAATTTTATGTAATATACGAAAGTAAGACATAGGTAGGATAAAAAAAATCTGTCAAATTAAGTGCCAGCCGACGCGGTAAGACTTAAGGATTTATTTTTTAATAAAAAGCAAAAAGCGTGTTAAGGATTTTTTAAAAAAAAAAATAAATAGAATTTTTTTCGTAATTGTAATATGTTAAAATGAAAAAAAGAATTTTTTATATGAAGATAATTTATTTTTTTTTTCTTAAATACGAAGGTTTGGGGAGCAAATAGGATTAGAAACCCTTGTAGT	k__Bacteria	unclass_Bacteria	unclass_Bacteria	unclass_Bacteria	unclass_Bacteria	unclass_Bacteria	unclass_Bacteria	EF526302.1	98921	9.24e-137	Pocillopora damicornis mitochondrion, complete genome.
89	e466bd54776f21a10fc02aa2436df78c	AGGTGAAAGCAGAGGTGCTGCGAAGTCGTGCAAAGAATGGGGAGAAGACGCTTCGGCGCTCCCTTCTCGCCTCGTCGTAAGAGACCTCTGCTAGCAGAGCCCTAACCCTAACCCTAACCCTAACCCGTCTACGGGCACCTAAAACAGAACAACCCAGACGTAATCCAGATTTCTCGAATTCGGCCCGTTTCTCGAACCTCCTGACAAATCATGAAATCATACAGAACTGACTTCCTCCCTTCACAGTAAAACACTGTTATTTTAACCCGATTTTTAAATCAGGTTCCTTTCTTCACAGAAGCTCCTAGGGGAGGGTCGAAAAATCAGGAATGCCTAGACCTTGTCACGGTTTTGGAAGCCATCTTGACGAGTAGACAATTGCG	k__Bacteria	unclass_Bacteria	unclass_Bacteria	unclass_Bacteria	unclass_Bacteria	unclass_Bacteria	unclass_Bacteria	LR584055.1	100	0.000668	Echeneis naucrates genome assembly, chromosome: 14.
90	e727d557e9731008dfa0bfac9ee196ca	ACAAACATTATCTGCAGTATAAACAAAACTTCCTCCCCCTCCTCCAGTGCCAGCATTGTCTTCCACGGACACTTCTAGTTGAGCTGCTGTCTTCTTAGTGCTATTTCCACCTTTTACTTCCACCGAATCCCCTTCTCTTTGTCCCACCACAATATTTAACACTGTTCCATTATTCAGTCTGAACTTGCCTTCTATAAACGCTCCCTTCCCACCATAATATGTTCCTGGATTGTCTCCATAATCGTATGAATGTGTTCCTCCCCGAGCTCCCCAGGCTTTG	k__Bacteria	unclass_Bacteria	unclass_Bacteria	unclass_Bacteria	unclass_Bacteria	unclass_Bacteria	unclass_Bacteria	XM_027201165.1	91667	1.11e-06	PREDICTED: Pocillopora damicornis loricrin-like (LOC113683878),
91	e9fcbd45ed647d34f802132469a34761	ACAGAACATCAGCTGTAGTATAAACAAAACTTCCTCCCCCTCCTCCAGTGCCAGCATTGTCTTCCACGGACACTCCTAGTTGAGCTGCTGTTTTGTCAGTGCTTTGTCCGCCTTTAACCTCCACTGAATCTCCTCCTCTTTGTCCCACCACAATATTTAACACTGTTCCTTTATTCAGTCTGAACTTCCCTTCTTTAAACGCTCCCTTTCCACCATAATATGTTCCTGGATTGTCTCCATAATCGTATGAATGTGTTCCTCCCCGAGCTCCCCAGGCTTGG	k__Bacteria	unclass_Bacteria	unclass_Bacteria	unclass_Bacteria	unclass_Bacteria	unclass_Bacteria	unclass_Bacteria	XM_027201165.1	100	6.59e-14	PREDICTED: Pocillopora damicornis loricrin-like (LOC113683878),
92	eaf6cbb66cdefdcabac23d92e0a8d371	ATGACCTACGAGGCAGCAGTAAAGAATTTTGTGCAATATACGAAAGTAAGACACAGAGAGGGCACCTTTTCTAGTCCGTCAAATTAAGTGCCAGCAGACGCGGTGAAACTTAAGGGCTAGTCTTATAGGCAAAAGCGTAAAGGGTGTGATAGGCCGCCTTATTTAAGAGAGTAAATGGAATTTTTCTGTAATGGTGGTATGTGTAAATAGGAAAAAGAACTTTAGACGTGAAGACTATTTACTTCTAAGATTATAATGTGTTGGCTAAAACACGAGAGTGTGGGGAGCAAACAGG	k__Bacteria	unclass_Bacteria	unclass_Bacteria	unclass_Bacteria	unclass_Bacteria	unclass_Bacteria	unclass_Bacteria	JQ911530.1	100	9.11e-147	Goniopora columna small subunit ribosomal RNA gene, partial
93	efbee1dfc5968c9e16943e17c3bcf2fc	TAAAGAATTTTGTGCAATATACGAAAGTAAGACACAGAGAGGGCACCTTTTCTAGTCCGTCAAATTAAGTGCCAGCAGACGCGGTGAAACTTAAGGGCTAGTCTTATAGGCAAAAGCGTAAAGGGTGTGATAGGCCGCCTTATTTAAGAGAGTAAATGGAATTTTTCTGTAATGGTGGTATGTGTAAATAGGAAAAAGAACTTTAGACGTGAAGACTATTTACTTCTAAGATTATAATGTGTTGGCTAAAACACGAGAGTGTGGGGAGCAAACAGGAT	k__Bacteria	unclass_Bacteria	unclass_Bacteria	unclass_Bacteria	unclass_Bacteria	unclass_Bacteria	unclass_Bacteria	JQ911530.1	100	9.17e-142	Goniopora columna small subunit ribosomal RNA gene, partial
94	f3f6d7acaa93bd76aa5afe0d1597e54a	ACAGAACATCAGCTGTAGTATAAACAAAACTTCCTCCCCCTCCTCCAGTGCCAGCATTGTCTTCCACGGACACTCCTAGTTGAGCTGCTCTTTTGTTAGTGCTTTGTCCGCCTTTAATCTCCACTGAATCTCCTCCTCTTTGTCCCACCACAATATTTAACACTGTTCCCTTATTCAGTCTGAACTTCCCTTCTTTAAACGCTCCCTTTCCACCATAATATGTTCCTGGATTGTCTCCATAATCGTATGAATGTGTTCCTCCCCGAGCTCCCCAGGCTTTG	k__Bacteria	unclass_Bacteria	unclass_Bacteria	unclass_Bacteria	unclass_Bacteria	unclass_Bacteria	unclass_Bacteria	XM_027201165.1	100	6.59e-14	PREDICTED: Pocillopora damicornis loricrin-like (LOC113683878),
95	f5cb448f8cbe8b153b8296d44e1eec90	GGTCGACCAAGCTGAACTTGAACAGATTGCCTCGGGATCACAAAATGTTTATACTTCAGCATCATTTAAAGATCTAAAGAATATAGCCGGAGGGATAAGACACCACTTTTGTAGAGGTATAGAAGAATTTCTGCAAATTTTCTTAAACATGGCTTCTATTTGGAAATAGGAGGTTAGTTACTGAAAAAAGTTAACAATGCGTATTGTTATAGACTTTCACTCCAAAAAACAAGCTCTGTGATTAGTTGATTCTTGGTCACGTACCCCTAATCACATTAAATGTATCCCGACCGGGATGTAATTGCGCAGTTTGTTGCCGGCGTGCTGAATACAACAGCATGTTTTTGCCACATGAATGTTTAAGGGAAGTACAAATATAAAACAAAGCACTTAATGTAT…	k__Bacteria	unclass_Bacteria	unclass_Bacteria	unclass_Bacteria	unclass_Bacteria	unclass_Bacteria	unclass_Bacteria	XM_027201968.1	95868	1.36e-45	PREDICTED: Pocillopora damicornis uncharacterized LOC113684571
96	fd8d694b5e5e6861a05bc26e2402f2f3	AGAGATCATAACGCATGCTTTCCAGTGGTTCAGACGGCTCGCTCTATCTAGATAGCTTGGCACATGAAATAGGCGTAACGGATATGAAGCCAATCAGCTATACTATGACCACTACCAAGTGTGCGGAGCTAAGACATGGTCATGAAGTCCAGTTAGAAATTGAGTCGTTAGAAGCTAAGGAGAAGCAAAGTTCAGCACGACAAATGGCCACAAACGAGGATATTAAGCGTTGGCCTAATCTTCGTGACGTCTGCGTACCCGAAACAGGAGATTAAAAAGTAACAATTTTGATAGGACACGATCGTCTAGGCCTGACTGACAAGCAAATATATCGGAAAAAAGGTGATCAAGGCGAACCTGTTGC	k__Bacteria	unclass_Bacteria	unclass_Bacteria	unclass_Bacteria	unclass_Bacteria	unclass_Bacteria	unclass_Bacteria	XM_027186829.1	89655	6.23e-54	PREDICTED: Pocillopora damicornis uncharacterized LOC113670655

## Sheet: (B) contamin_seqs
Dataset S4 Quality control samples and clean-up of microbiome data. Tables show host-origin and contaminant amplicon sequence variant (ASV) sequences that were removed from the microbiome data set prior to downstream analyses. (A) Table shows ASV sequences of host-origin as matched with GenBank (NCBI). (B) Table shows ASVs identified as contaminants using DNA Extraction Kit and PCR blank samples.…
(B)			SILVA TAXONOMY
Source	ASV-ID	Sequence	Taxonomy	Confidence
DNA-Extraction Kit Blanks	0385de350363015f85ea9bff648faa60	TAGGGAATCTTCCGCAATGGGCGAAAGCCTGACGGAGCAACGCCGCGTGAGTGATGAAGGTCTTCGGATCGTAAAACTCTGTTATTAGGGAAGAACAAATGCGTAAGTAACTGTGCGCGTCTTGACGGTACCTAATCAGAAAGCCACGGCTAACTACGTGCCAGCAGCCGCGGTAATACGTAGGTGGCAAGCGTTATCCGGAATTATTGGGCGTAAAGCGCGCGTAGGCGGTTTTTTAAGTCTGATGTGAAAGCCCACGGCTCAACCGTGGAGGGTCATTGGAAACTGAAAAACTTGAGTGCAGAAGAGGAAAGTGGAATTCCATGTGTAGCGGTGAAATGCGCAGAGATATGGAGGAACACCAGTGGCGAAGGCGACTTTCTGGTCTGTAACTGACGC…	k__Bacteria;p__Firmicutes;c__Bacilli;o__Bacillales;f__Staphylococcaceae;g__Staphylococcus	1
DNA-Extraction Kit Blanks	08b724bfcf15bd269747a98e320242f1	TGGGGAATCTTGCGCAATGGACGAAAGTCTGACGCAGCGACGCCGCGTGGGTGATGAAGGCCTTCGGGTTGTAAAGCCCTGTGGGGAGAGACGAATAAGTGTAGCCTAATACGTTACATGATGACGGTATCTCCTTAGCAAGCACCGGCTAACTCTGTGCCAGCAGCCGCGGTAAGACAGAGGGTGCAAACGTTGTTCGGAATTACTGGGCGTAAAGCGTGTGTAGGCGGTCTTGTAAGTCGGATGTGAAAGCCCCGGGCTCAACCCGGGAAGTGCACTCGATACTGCGAGACTTGAGTATCGGAGAGGTTGGTGGAATTCTCGGTGTAGAGGTGAAATTCGTAGATATCGAGAGGAACACCGGTGGCGAAAGCGGCCAACTGGACGAATACTGACGCT…	k__Bacteria;p__Proteobacteria;c__Deltaproteobacteria;o__Myxococcales;f__Polyangiaceae;g__Pajaroellobacter;s__uncultured bacterium	0.97928
DNA-Extraction Kit Blanks	182c68a97727622fecbcce88b4795280	CAGGGAATATTGTGCAATGAGCGAAAGCTTGACACAGCGACACCGCGTGTGGGATGACGGTTCTAGGATTGTAAACCACTTTCAGGAGGGAAGAAAATGACGGTACCTCCACAAGAAGACCCGGCCAACTATGTGCCAGCAGCCGCGGTAATACATAGGGGTCAAGCGTTGTCCGGATTTATTGGGCGTAAAGAGCTCGTAGGCGGTTCAACAAGTCGGTCGTAAAAGTTTAGGGCTCAACCCTAAAATGTCGATCGATACTGTTGTGACTAGGATACGGTAGAGGTGAATGGAATTCCGAGTGTAGCGGTGAAATGCGTAGATATTCGGAGGAACACCAATTGCGAAGGCAGTTCACTGGACCGTGATCGACGCTGAGGAGCGAAAGCTAGGGGAGCG…	k__Bacteria;p__Actinobacteria;c__Acidimicrobiia;o__Actinomarinales;f__Actinomarinaceae;g__Candidatus Actinomarina	1
DNA-Extraction Kit Blanks	2a60dac63ded4ed90ca9c3806feda4dd	TGAGGAATATTGGTCAATGGGTGCAAGCCTGAACCAGCCATCCCGCGTGAAGGACGACTGCCCTATGGGTTGTAAACTTCTTTTGTATAGGGATAAACCTACCCTCGAGAGGGTAGCTGAAGGTACTATACGAATAAGCACCGGCTAACTCCGTGCCAGCAGCCGCGGTAATACGGAGGGTGCAAGCGTTATCCGGATTTATTGGGTTTAAAGGGTCCGTAGGCGGACTTATAAGTCAGTGGTGAAAGCCTGTCGCTTAACGATAGAACTGCCATTGATACTGTAAGTCTTGAGTATATTTGAGGTAGCTGGAATAAGTAGTGTAGCGGTGAAATGTATAGATATTACTTAGAACACCAATTGCGAAGGCAGGTTACCAAGATATAACTGACGCTGAGG…	k__Bacteria;p__Bacteroidetes;c__Bacteroidia;o__Flavobacteriales;f__Weeksellaceae;g__Cloacibacterium	0.994987
DNA-Extraction Kit Blanks	4be80be705379fe624bf4f236868c161	TGGGGAATATTGGACAATGGGGGGAACCCTGATCCAGCCATGCCGCGTGTGTGAAGAAGGCCTTTTGGTTGTAAAGCACTTTAAGCGAGGAGGAGGCTACCGAGATTAATACTCTTGGATAGTGGACGTTACTCGCAGAATAAGCACCGGCTAACTCTGTGCCAGCAGCCGCGGTAATACAGAGGGTGCAAGCGTTAATCGGATTTACTGGGCGTAAAGCGCGCGTAGGTGGCCAATTAAGTCAAATGTGAAATCCCCGAGCTTAACTTGGGAATTGCATTCGATACTGGTTGGCTAGAGTATGGGAGAGGATGGTAGAATTCCAGGTGTAGCGGTGAAATGCGTAGAGATCTGGAGGAATACCGATGGCGAAGGCAGCCATCTGGCCTAATACTGACA…	k__Bacteria;p__Proteobacteria;c__Gammaproteobacteria;o__Pseudomonadales;f__Moraxellaceae;g__Acinetobacter;s__Acinetobacter lwoffii	0.905885
DNA-Extraction Kit Blanks	5c97bc2fa20c6dfb59aa2468b66e42b6	TGGGGAATTTTGGACAATGGGCGAAAGCCTGATCCAGCCATGCCGCGTGCAGGATGAAGGCCTTCGGGTTGTAAACTGCTTTTGTACGGAACGAAAAGCCTCTTTCTAATAAAGAGGGGTCATGACGGTACCGTAAGAATAAGCACCGGCTAACTACGTGCCAGCAGCCGCGGTAATACGTAGGGTGCAAGCGTTAATCGGAATTACTGGGCGTAAAGCGTGCGCAGGCGGTTTTGTAAGACAGAGGTGAAATCCCCGGGCTCAACCTGGGAACTGCCTTTGTGACTGCAAGGCTGGAGTGCGGCAGAGGGGGATGGAATTCCGCGTGTAGCAGTGAAATGCGTAGATATGCGGAGGAACACCGATGGCGAAGGCAATCCCCTGGGCCTGCACTGACGC…	k__Bacteria;p__Proteobacteria;c__Gammaproteobacteria;o__Betaproteobacteriales;f__Burkholderiaceae;g__Diaphorobacter	0.95579
DNA-Extraction Kit Blanks	6cfcb015a00c6f3fb16e6eec63f4a35c	TGGGGAATATTGCACAATGGGCGAAAGCCTGATGCAGCGACGCCGCGTGAGGGATGACGGCCTTCGGGTTGTAAACCTCTTTCAGTAGGGAAGAAGCGAAAGTGACGGTACCTGCAGAAGAAGCACCGGCTAACTACGTGCCAGCAGCCGCGGTAATACGTAGGGTGCGAGCGTTATCCGGAATTATTGGGCGTAAAGAGCTCGTAGGCGGTTTGTCGCGTCTGTCGTGAAAGTCCGGGGCTTAACCCCGGATCTGCGGTGGGTACGGGCAGACTAGAGTGCAGTAGGGGAGACTGGAATTCCTGGTGTAGCGGTGGAATGCGCAGATATCAGGAGGAACACCGATGGCGAAGGCAGGTCTCTGGGCTGTAACTGACGCTGAGGAGCGAAAGCATGGGG…	k__Bacteria;p__Actinobacteria;c__Actinobacteria;o__Micrococcales;f__Micrococcaceae;g__Micrococcus	0.999724
DNA-Extraction Kit Blanks	76394594ad8900e0783dcfdfe81967f8	TGGGGAATCTTGCGCAATGGGCGAAAGCCTGACGCAGCCATGCCGCGTGAATGATGAAGGTCTTAGGATTGTAAAATTCTTTCACCGGGGACGATAATGACGGTACCCGGAGAAGAAGCCCCGGCTAACTTCGTGCCAGCAGCCGCGGTAATACGAAGGGGGCTAGCGTTGCTCGGAATTACTGGGCGTAAAGGGAGCGTAGGCGGACATTTAAGTCAGGGGTGAAATCCCGGGGCTCAACCTCGGAATTGCCTTTGATACTGGATGTCTTGAGTATGAGAGAGGTGTGTGGAACTCCGAGTGTAGAGGTGAAATTCGTAGATATTCGGAAGAACACCAGTGGCGAAGGCGACACACTGGCTCATTACTGACGCTGAGGCTCGAAAGCGTGGGGAGCAA…	k__Bacteria;p__Proteobacteria;c__Alphaproteobacteria;o__Caulobacterales;f__Caulobacteraceae;g__Brevundimonas	0.999495
DNA-Extraction Kit Blanks	8bc8e1db24103b69d2c6a3822d65ed1f	TAAGGAATATTGGTCAATGGACGCAAGTCTGAACCAGCCATGCCGCGTGAAGGATGAAGGTCCTCTGGATTGTAAACTTCTTTTATGTGGGACGAAACCTCTTATTCTTAAGAGACTGACGGTACCATAGGAATAAGCACCGGCTAACTCCGTGCCAGCAGCCGCGGTAATACGGAGGGTGCAAGCGTTATCCGGATTCACTGGGTTTAAAGGGAGCGTAGGAGGGCAGGTAAGTCAGTGGTGAAATCTTCGAGCTTAACTCGGAAACTGCCGTTGATACTATCTGTCTTGAATACCGTGGAGATGAGCGGAATATGTCATGTAGCGGTGAAATGCTTAGATATGACATAGAACACCAATTGCGAAGGCAGCTCGTTACACGAATATTGACTCTGAGGC…	k__Bacteria;p__Bacteroidetes;c__Bacteroidia;o__Chitinophagales;f__Chitinophagaceae;g__Flavisolibacter	0.9998
DNA-Extraction Kit Blanks	95595a8e5962ef69862b877b403c5943	TAGGGAATCTTCCGCAATGGGCGAAAGCCTGACGGAGCAACGCCGCGTGAGTGATGAAGGTCTTCGGATCGTAAAACTCTGTTATTAGGGAAGAACAAATGTGTAAGTAACTATGCACGTCTTGACGGTACCTAATCAGAAAGCCACGGCTAACTACGTGCCAGCAGCCGCGGTAATACGTAGGTGGCAAGCGTTATCCGGAATTATTGGGCGTAAAGCGCGCGTAGGCGGTTTTTTAAGTCTGATGTGAAAGCCCACGGCTCAACCGTGGAGGGTCATTGGAAACTGGAAAACTTGAGTGCAGAAGAGGAAAGTGGAATTCCATGTGTAGCGGTGAAATGCGCAGAGATATGGAGGAACACCAGTGGCGAAGGCGACTTTCTGGTCTGTAACTGACGC…	k__Bacteria;p__Firmicutes;c__Bacilli;o__Bacillales;f__Staphylococcaceae;g__Staphylococcus	1
DNA-Extraction Kit Blanks	9837889d751a3edc5fac8be1cbb08b29	TGGGGAATATTGGACAATGGGGGGAACCCTGATCCAGCCATGCCGCGTGTGTGAAGAAGGCCTTTTGGTTGTAAAGCACTTTAAGCGAGGAGGAGGCTCCTGTAGATAATACCTACAGTGAGTGGACGTTACTCGCAGAATAAGCACCGGCTAACTCTGTGCCAGCAGCCGCGGTAATACAGAGGGTGCGAGCGTTAATCGGATTTACTGGGCGTAAAGCGTGCGTAGGCGGCTGATTAAGTCGGATGTGAAATCCCTGAGCTTAACTTAGGAATTGCATTCGATACTGGTCAGCTAGAGTATGGGAGAGGATGGTAGAATTCCAGGTGTAGCGGTGAAATGCGTAGAGATCTGGAGGAATACCGATGGCGAAGGCAGCCATCTGGCCTAATACTGACG…	k__Bacteria;p__Proteobacteria;c__Gammaproteobacteria;o__Pseudomonadales;f__Moraxellaceae;g__Acinetobacter	1
DNA-Extraction Kit Blanks	9b740e8e047c98bb45cd4dc582c1a7f9	TGGGGAATATTGGACAATGGGGGCAACCCTGATCCAGCCATGCCGCGTGTGTGAAGAAGGCCTTTTGGTTGTAAAGCACTTTAAGCAGGGAGGAGAGGCTAATGGTTAATACCCATTAGATTAGACGTTACCTGCAGAATAAGCACCGGCTAACTCTGTGCCAGCAGCCGCGGTAATACAGAGGGTGCGAGCGTTAATCGGAATTACTGGGCGTAAAGCGAGTGTAGGTGGCTCATTAAGTCACATGTGAAATCCCCGGGCTTAACCTGGGAACTGCATGTGATACTGGTGGTGCTAGAATATGTGAGAGGGAAGTAGAATTCCAGGTGTAGCGGTGAAATGCGTAGAGATCTGGAGGAATACCGATGGCGAAGGCAGCTTCCTGGCATAATATTGACA…	k__Bacteria;p__Proteobacteria;c__Gammaproteobacteria;o__Pseudomonadales;f__Moraxellaceae;g__Enhydrobacter	1
DNA-Extraction Kit Blanks	9e8f6c3ff1774a2a4124c7c9d549103d	TAGGGAATCTTCCGCAATGGGCGAAAGCCTGACGGAGCAACGCCGCGTGAATGATGAAGGTCTTCGGATCGTAAAACTCTGTTATTAGGGAAGAACAAATGTGTAAGTAACTATGCACGTCTTGACGGTACCTAATCAGAAAGCCACGGCTAACTACGTGCCAGCAGCCGCGGTAATACGTAGGTGGCAAGCGTTATCCGGAATTATTGGGCGTAAAGCGCGCGTAGGCGGTTTTTTAAGTCTGATGTGAAAGCCCACGGCTCAACCGTGGAGGGTCATTGGAAACTGGAAAACTTGAGTGCAGAAGAGGAAAGTGGAATTCCATGTGTAGCGGTGAAATGCGCAGAGATATGGAGGAACACCAGTGGCGAAGGCGACTTTCTGGTCTGTAACTGACGC…	k__Bacteria;p__Firmicutes;c__Bacilli;o__Bacillales;f__Staphylococcaceae;g__Staphylococcus	1
DNA-Extraction Kit Blanks	ad83c0dd1210b331571894b1e0358449	TAGGGAATCTTCGGCAATGGGGGCAACCCTGACCGAGCAACGCCGCGTGAGTGAAGAAGGTTTTCGGATCGTAAAGCTCTGTTGTAAGTCAAGAACGGGTGTGAGAGTGGAAAGTTCACACTGTGACGGTAGCTTACCAGAAAGGGACGGCTAACTACGTGCCAGCAGCCGCGGTAATACGTAGGTCCCGAGCGTTGTCCGGATTTATTGGGCGTAAAGCGAGCGCAGGCGGTTTGATAAGTCTGAAGTTAAAGGCTGTGGCTCAACCATAGTTCGCTTTGGAAACTGTCAAACTTGAGTGCAGAAGGGGAGAGTGGAATTCCATGTGTAGCGGTGAAATGCGTAGATATATGGAGGAACACCGGTGGCGAAAGCGGCTCTCTGGTCTGTAACTGACGC…	k__Bacteria;p__Firmicutes;c__Bacilli;o__Lactobacillales;f__Streptococcaceae;g__Streptococcus;s__Streptococcus salivarius subsp. thermophilus	0.929757
DNA-Extraction Kit Blanks	d04c6fb77329a00b6adf9b7ea7da4b11	TGGGGAATATTGGACAATGGGCGCAAGCCTGATCCAGCAATGCCGCGTGAGTGATGAAGGCCTTAGGGTTGTAAAGCTCTTTTACCAGGGATGATAATGACAGTACCTGGAGAATAAGCTCCGGCTAACTCCGTGCCAGCAGCCGCGGTAATACGGAGGGAGCTAGCGTTGTTCGGAATTACTGGGCGTAAAGCGCGCGTAGGCGGTTACTCAAGTCAGAGGTGAAAGCCCGGGGCTCAACCCCGGAACTGCCTTTGAAACTAGGTGACTAGAATCTTGGAGAGGTCAGTGGAATTCCGAGTGTAGAGGTGAAATTCGTAGATATTCGGAAGAACACCAGTGGCGAAGGCGACTGACTGGACAAGTATTGACGCTGAGGTGCGAAAGCGTGGGGAGCAA…	k__Bacteria;p__Proteobacteria;c__Alphaproteobacteria;o__Sphingomonadales;f__Sphingomonadaceae;g__Novosphingobium	0.990701
DNA-Extraction Kit Blanks	d613201b45952fb88ab86c1f3703cd65	TGGGGAATATTGGACAATGGGGGCAACCCTGATCCAGCGATGCCGCGTGAGTGAAGAAGGCCTTCGGGTTGTAAAGCTCTTTCGCGGGGGAAGAAACCCCGGCGGTTAACACCCGCCGGAACTGACGGTACCCCGACAAGAAGCACCGGCTAACTACGTGCCAGCAGCCGCGGTAATACGTAGGGTGCGAGCGTTAATCGGAATTACTGGGCGTAAAGCGTGTGTAGGCGGCCGTGCAAGTCAGATGTGAAAGCCCCGGGCTCAACCTGGGAACTGCGTTTGAAACTGTGCGGCTAGAGTTCGGCAGGGGAAGATGGAATTCCGTGTGTAGCAGTGAAATGCGTAGATATACGGAAGAACACTAATAGCGAAGGCATTCTTCTGGGCCGATACTGACGC…	k__Bacteria;p__Proteobacteria;c__Gammaproteobacteria;o__Betaproteobacteriales;f__EC94;g__uncultured marine bacterium;s__uncultured marine bacterium	0.8921
DNA-Extraction Kit Blanks	e2f0d1e3b41e9407c084327fe627edaf	TGGGGAATATTGCACAATGGGCGCAAGCCTGATGCAGCGACGCCGCGTGAGGGATGACGGCCTTCGGGTTGTAAACCTCTTTCAGTAGGGAAGAAGCGAAAGTGACGGTACCTGCAGAAGAAGCACCGGCTAACTACGTGCCAGCAGCCGCGGTAATACGTAGGGTGCGAGCGTTATCCGGAATTATTGGGCGTAAAGAGCTCGTAGGCGGTTTGTCGCGTCTGTCGTGAAAGTCCGGGGCTTAACCCCGGATCTGCGGTGGGTACGGGCAGACTAGAGTGCAGTAGGGGAGACTGGAATTCCTGGTGTAGCGGTGGAATGCGCAGATATCAGGAGGAACACCGATGGCGAAGGCAGGTCTCTGGGCTGTAACTGACGCTGAGGAGCGAAAGCATGGGG…	k__Bacteria;p__Actinobacteria;c__Actinobacteria;o__Micrococcales;f__Micrococcaceae;g__Micrococcus	0.999661
DNA-Extraction Kit Blanks	ea48a6a8a63b744242706761847e8819	CAAGGAATTTTCCGCAATGGGCGAAAGCCTGACGGAGCAACGCCGCGTGTGGGATGACGCTTTTCGGAGTGTAAACCACTGTTCGTGGGGACGAAGCACTGACGGTACCCACGGAGGAAGGCCCGGCTAACTACGTGCCAGCAGCCGCGGTAATACGTAGGGGTCGAGCGTTGTCCGGAGTTACTGGGCGTAAAGCGCATGCAGGCGGCTCATTACGCACGGCGTGAAAGCCCCCGGCTCAACCGGGGAGGGTCGTCGTGTACGGGTGAGCTTGAGGGTATCAGGGGCTGGTGGAATTCCCGGTGTAGTGGTGAAATGCGTAGAGATCGGGAGGAACACCTGTGGCGAAGGCGGCCAGCTGGGATACACCTGACGCTGAGATGCGAAGGCGTGGGGAGC…	k__Bacteria;p__Chloroflexi;c__Chloroflexia;o__Thermomicrobiales;f__JG30-KF-CM45;g__Paraburkholderia tropica;s__Paraburkholderia tropica	0.911547
DNA-Extraction Kit Blanks	eb6d3672f4b8290e5c1ba71cea4f8dbb	TAGGGAATATTGGACAATGGGGGAAACCCTGATCCAGCAATGCCGCGTGAGTGATGAAGGCCTTAGGGTTGTAAAGCTCTTTTACCCGGGATGATAATGACAGTACCGGGAGAATAAGCTCCGGCTAACTCCGTGCCAGCAGCCGCGGTAATACGGAGGGAGCTAGCGTTGTTCGGAATTACTGGGCGTAAAGCGCACGTAGGCGGCTATTCAAGTCAGAGGTGAAAGCCCGGGGCTCAACCCCGGAACTGCCTTTGAAACTAGATAGCTTGAATCCAGGAGAGGTGAGTGGAATTCCGAGTGTAGAGGTGAAATTCGTAGATATTCGGAAGAACACCAGTGGCGAAGGCGGCTCACTGGACTGGTATTGACGCTGAGGTGCGAAAGCGTGGGGAGCAA…	k__Bacteria;p__Proteobacteria;c__Alphaproteobacteria;o__Sphingomonadales;f__Sphingomonadaceae;g__Sphingobium;s__Sphingobium yanoikuyae	0.888304
DNA-Extraction Kit Blanks	f131d39a461ff551e575a2d41ce20d41	TGGGGGATATTGCACAATGGAGGAAACTCTGATGCAGCGACGCCGCGTGAGGGAAGAAGGCCTTCGGGTTGTAAACCTCTGTCTTTGGGGACGAAGAAAATGACGGTACCCAAGGAGGAAGCCACGGCTAACTACGTGCCAGCAGCCGCGGTAATACGTAGGTGGCAAGCGTTGTCCGGAATTACTGGGTGTAAAGGGTGCGCAGGCGGGATGGCAAGTTGGATGTGAAAACTCCGGGCTCAACCCGGAGCCTGCATTCAAAACTGCTGTTCTTGAGTGAAGTAGAGGCAGGCGGAATTCCCGGTGTAGCGGTGAAATGCGTAGATATCGGGAGGAACACCAGTGGCGAAGGCGGCCTGCTGGGCTTTTACTGACGCTGAGGCACGAAAGCATGGGTAG…	k__Bacteria;p__Firmicutes;c__Clostridia;o__Clostridiales;f__Ruminococcaceae;g__Ethanoligenens;s__uncultured bacterium	0.999786
DNA-Extraction Kit Blanks	f204830d69736039a40529677f9240a3	TGGGGAATATTGGACAATGGGCGCAAGCCTGATCCAGCAATACCTCGTGTGTGAAGAAGGCCTTCGGGTTGTAAAGCACTTTCAATTGGGAAGAAGGATGTGTAGTTAATACCTGCATATTTTGACGGTACCTTTAGAAGAAGCACCGGCTAACTCCGTGCCAGCAGCCGCGGTAATACGGAGGGTGCAAGCGTTAATCGGAATTACTGGGCGTAAAGCGCGCGTAGGCGGTTTGATAAGTCAGATGTGAAAGCCCCGGGCTTAACCTGGGAACTGCATCTGAAACTATCTCACTAGAGTATGGTAGAGGGAAGTGGAATTCCACATGTAGCGGTGAAATGCGTAGAGATGTGGAGGAACACCAGTGGCGAAGGCGACTTCCTGGACCAATACTGACGC…	k__Bacteria;p__Proteobacteria;c__Gammaproteobacteria;o__Arenicellales;f__Arenicellaceae;g__Perspicuibacter;s__uncultured bacterium	0.90048
DNA-Extraction Kit Blanks	f517cca90a6e506d9d890f0c035365c5	CAGGGAATATTGTGCAATGAGCGAAAGCTTGACACAGCGACACCGCGTGTGGGATGACGGTTCTAGGATTGTAAACCACTTTCAGGAGGGAAGAAAATGACGGTACCTCCACAAGAAGACCCGGCCAACTATGTGCCAGCAGCCGCGGTAATACATAGGGGTCAAGCGTTGTCCGGATTTATTGGGCGTAAAGAGCTCGTAGGCGGTTCAACAAGTCGGTCGTAAAAGTTTAGGGCTCAACCATAAAATGTCGATCGATACTGTTGTGACTAGGATACGGTAGAGGTGAATGGAATTCCGAGTGTAGCGGTGAAATGCGTAGATATTCGGAGGAACACCAATTGCGAAGGCAGTTCACTGGACCGTGATCGACGCTGAGGAGCGAAAGCTAGGGGAGCA…	k__Bacteria;p__Actinobacteria;c__Acidimicrobiia;o__Actinomarinales;f__Actinomarinaceae;g__Candidatus Actinomarina	1
DNA-Extraction Kit Blanks	f7a821be433423fb2e3645816b5e6999	TGGGGAATATTGGACAATGGGGGCAACCCTGATCCAGCCATGCCGCGTGAGTGATGAAGGCCCTAGGGTTGTAAAGCTCTTTTGTGCGGGAAGATAATGACGGTACCGCAAGAATAAGCCCCGGCTAACTTCGTGCCAGCAGCCGCGGTAATACGAAGGGGGCTAGCGTTGCTCGGAATCACTGGGCGTAAAGGGTGCGTAGGCGGGTCTTTAAGTCAGGGGTGAAATCCTGGAGCTCAACTCCAGAACTGCCTTTGATACTGAAGATCTTGAGTTCGGGAGAGGTGAGTGGAACTGCGAGTGTAGAGGTGAAATTCGTAGATATTCGCAAGAACACCAGTGGCGAAGGCGGCTCACTGGCCCGATACTGACGCTGAGGCACGAAAGCGTGGGGAGCAA…	k__Bacteria;p__Proteobacteria;c__Alphaproteobacteria;o__Rhizobiales;f__Xanthobacteraceae;g__Bradyrhizobium	0.945894
DNA-Extraction Kit Blanks | PCR negative controls	03b67b590b30c697130d95a2b7ddb0d8	TGGGGAATTTTGGACAATGGGCGCAAGCCTGATCCAGCCATGCCGCGTGCGGGAAGAAGGCCTTCGGGTTGTAAACCGCTTTTGTCAGGGAAGAAAAGGTTCTGGCTAATACCTGGGACTCATGACGGTACCTGAAGAATAAGCACCGGCTAACTACGTGCCAGCAGCCGCGGTAATACGTAGGGTGCAAGCGTTAATCGGAATTACTGGGCGTAAAGCGTGCGCAGGCGGTTATGCAAGACAGAGGTGAAATCCCCGGGCTCAACCTGGGAACTGCCTTTGTGACTGCATGGCTAGAGTACGGTAGAGGGGGATGGAATTCCGCGTGTAGCAGTGAAATGCGTAGATATGCGGAGGAACACCGATGGCGAAGGCAATCCCCTGGACCTGTACTGACGC…	k__Bacteria;p__Proteobacteria;c__Gammaproteobacteria;o__Betaproteobacteriales;f__Burkholderiaceae;g__Pelomonas	0.873023
DNA-Extraction Kit Blanks | PCR negative controls	1a7a971d3bcf21592d1ebabf35d100fd	TGGGGAATCTTGCGCAATGGGCGAAAGCCTGACGCAGCCATGCCGCGTGAATGATGAAGGTCTTAGGATTGTAAAATTCTTTCACCGGGGACGATAATGACGGTACCCGGAGAAGAAGCCCCGGCTAACTTCGTGCCAGCAGCCGCGGTAATACGAAGGGGGCTAGCGTTGCTCGGAATTACTGGGCGTAAAGGGAGCGTAGGCGGACATTTAAGTCAGGGGTGAAATCCCGGGGCTCAACCTCGGAATTGCCTTTGATACTGGGTGTCTTGAGTATGAGAGAGGTGTGTGGAACTCCGAGTGTAGAGGTGAAATTCGTAGATATTCGGAAGAACACCAGTGGCGAAGGCGACACACTGGCTCATTACTGACGCTGAGGCTCGAAAGCGTGGGGAGCAA…	k__Bacteria;p__Proteobacteria;c__Alphaproteobacteria;o__Caulobacterales;f__Caulobacteraceae;g__Brevundimonas	0.999775
DNA-Extraction Kit Blanks | PCR negative controls	3c7e37f4083b0b16aa9124dad86730c7	TAGGGAATCTTCGGCAATGGACGAAAGTCTGACCGAGCAACGCCGCGTGAGCGAAGAAGGCCTTCGGGTCGTAAAGCTCTGTTGTTAGAGAAGAACATGGGTGAGAGTAACTGTTCACCCCTTGACGGTATCTAACCAGAAAGCCACGGCTAACTACGTGCCAGCAGCCGCGGTAATACGTAGGTGGCAAGCGTTGTCCGGAATTATTGGGCGTAAAGCGCGCGCAGGCGGTCTCTTAAGTCTGATGTGAAAGCCCCCGGCTCAACCGGGGAGGGTCATTGGAAACTGGGAGACTTGAGGACAGAAGAGGAGAGTGGAATTCCAAGTGTAGCGGTGAAATGCGTAGATATTTGGAGGAACACCAGTGGCGAAGGCGGCTCTCTGGTCTGTTACTGACGC…	k__Bacteria;p__Firmicutes;c__Bacilli;o__Bacillales;f__Listeriaceae;g__Brochothrix	1
DNA-Extraction Kit Blanks | PCR negative controls	80f72bccd4485c2ff3694670b0ba49c9	TGGGGAATATTGCACAATGGGCGCAAGCCTGATGCAGCAACGCCGCGTGCGGGATGACGGCCTTCGGGTTGTAAACCGCTTTCAGCAGGGACGAAGCTTTTTGTGACGGTACCTGCAGAAGAAGCACCGGCTAACTACGTGCCAGCAGCCGCGGTGATACGTAGGGTGCGAGCGTTGTCCGGATTTATTGGGCGTAAAGGGCTCGTAGGCGGTTGATCGCGTCGGAAGTGGAAACTTGATGCTTAACGTTGAGCGTGCTTTCGATACGGGTTGACTTGAGGAAGGTAGGGGAGAATGGAATTCCTGGTGGAGCGGTGGAATGCGCAGATATCAGGAGGAACACCAGTGGCGAAGGCGGTTCTCTGGACCTTTCCTGACGCTGAGGAGCGAAAGCGTGGG…	k__Bacteria;p__Actinobacteria;c__Actinobacteria;o__Propionibacteriales;f__Propionibacteriaceae;g__Cutibacterium;s__Propionibacterium sp. KPL1844	0.951652
DNA-Extraction Kit Blanks | PCR negative controls	c072501f385a13eb5571976000188c72	TGGGGAATATTGCACAATGGGCGGAAGCCTGATGCAGCAACGCCGCGTGCGGGATGACGGCCTTCGGGTTGTAAACCGCTTTCGCCTGTGACGAAGCGTGAGTGACGGTAATGGGTAAAGAAGCACCGGCTAACTACGTGCCAGCAGCCGCGGTGATACGTAGGGTGCGAGCGTTGTCCGGATTTATTGGGCGTAAAGGGCTCGTAGGTGGTTGATCGCGTCGGAAGTGTAATCTTGGGGCTTAACCCTGAGCGTGCTTTCGATACGGGTTGACTTGAGGAAGGTAGGGGAGAATGGAATTCCTGGTGGAGCGGTGGAATGCGCAGATATCAGGAGGAACACCAGTGGCGAAGGCGGTTCTCTGGGCCTTTCCTGACGCTGAGGAGCGAAAGCGTGGGG…	k__Bacteria;p__Actinobacteria;c__Actinobacteria;o__Propionibacteriales;f__Propionibacteriaceae;g__Cutibacterium	1
PCR negative controls	0da0945646c385ca7652a1bbf4bf2726	TGGGGAATTTTCCGCAATGGGCGAAAGCCTGACGGAGCAATACCGCGTGAGGGAGGAAGGCTCTTGGGTCGTAAACCTCTTTTCTCAGGGAAGAATAAAATGACGGTACCTGAGGAATAAGCATCGGCTAACTCCGTGCCAGCAGCCGCGGTAATACGGAGGATGCAAGCGTTATCCGGAATGATTGGGCGTAAAGCGTCCGCAGGTGGCAATGTAAGTCTGCTGTCAAAGGTCAGGGCTTAACTCTGAACAGGCAGTGGAAACTACACAGCTAGAGTGCGGTGGGGGCAGAGGGAATTCCCAGTGTAGCGGTGAAATGCGTAGAGATTGGGAAGAACACCGGTGGCGAAAGCGCTCTGCTAGGCCGTAACTGACACTCATGGACGAAAGCTAGGGGAG…	k__Bacteria;p__Cyanobacteria;c__Oxyphotobacteria;o__Nostocales;f__Chroococcidiopsaceae;g__uncultured;s__uncultured bacterium	0.961362
PCR negative controls	38ca026e6be608987efa1381cb0bc764	TGGGGAATTTTCCGCAATGGGCGAAAGCCTGACGGAGCAATACCGCGTGAGGGAGGAAGGCTCTTGGGTTGTAAACCTCTTTTCTCAGGGAAGAACAAAATGACGGTACCTGAGGAATAAGCATCGGCTAACTCCGTGCCAGCAGCCGCGGTAATACGGAGGATGCAAGCGTTATCCGGAATGATTGGGCGTAAAGCGTCCGCAGGTGGCAATGTAAGTCTGCTGTCAAAGGTCAGGGCTTAACTCTGAACAGGCAGTGGAAACTACACAGCTAGAGTGCGGTGGGGGCAGAGGGAATTCCCAGTGTAGCGGTGAAATGCGTAGAGATTGGGAAGAACACCGGTGGCGAAAGCGCTCTGCTAGGCCGTAACTGACACTCATGGACGAAAGCTAGGGGAG…	k__Bacteria;p__Cyanobacteria;c__Oxyphotobacteria;o__Nostocales;f__Chroococcidiopsaceae;g__uncultured;s__uncultured bacterium	0.859048
PCR negative controls	6184d151c0052efe882990f9aeaba6ff	TGGGGAATTTTCCGCAATGGGCGAAAGCCTGACGGAGCAATACCGCGTGAGGGAGGAAGGCTCTTGGGTCGTAAACCTCTTTTCTCAGGGAAGAATAAAATGACGGTACCTGAGGAATAAGCATCGGCTAACTCCGTGCCAGCAGCCGCGGTAATACGGAGGATGCAAGCGTTATCCGGAATGATTGGGCGTAAAGCGTCCGCAGGTGGCAATGTAAGTCTGCTGTCAAAGGTCAGGGCTTAACTCTGAACAGGCAGTGGAAACTACACAGCTAGAGTGCGGTGGGGGCAGAGGGAATTCCCAGTGTAGCGGTGAAATGCGTAGAGATTGGGAAGAACACCGGTGGCGAAAGCGCTCTGCTAGGCCGTAACTGACACTCATGGACGAAAGCTAGGGGAG…	k__Bacteria;p__Cyanobacteria;c__Oxyphotobacteria;o__Nostocales;f__Chroococcidiopsaceae;g__uncultured;s__uncultured bacterium	0.968676
PCR negative controls	767ed3c66f4423f0b5a6bd5f2515f973	TGGGGAATTTTCCGCAATGGGCGAAAGCCTGACGGAGCAATACCGCGTGAGGGAGGAAGGCTCTTGGGTCGTAAACCTCTTTTCTCAGGGAAGAACAAAATGACGGTACCTGAGGAATAAGCATCGGCTAACTCCGTGCCAGCAGCCGCGGTAATACGGAGGATGCAAGCGTTATCCGGAATGATTGGGCGTAAAGCGTCCGCAGGTGGCAATGTAAGTCTGCTGTCAAAGGTCAGGGCTTAACTCTGAACAGGCAGTGGAAACTACACAGCTAGAGTGCGGTGGGGGCAGAGGGAATTCCCAGTGTAGCGGTGAAATGCGTAGAGATTGGGAAGAACACCGGTGGCGAAAGCGCTCTGCTAGGCCGTAACTGACACTCATGGACGAAAGCTAGGGGAG…	k__Bacteria;p__Cyanobacteria;c__Oxyphotobacteria;o__Nostocales;f__Chroococcidiopsaceae;g__uncultured;s__uncultured bacterium	0.896836
PCR negative controls	d44141885a7d3acb1d76e8b646515edf	TGGGGAATATTGGACAATGGGCGCAAGCCTGATCCAGCAATGCCGCGTGAGTGATGAAGGCCTTAGGGTTGTAAAGCTCTTTTACCCGGGATGATAATGACAGTACCGGGAGAATAAGCCCCGGCTAACTCCGTGCCAGCAGCCGCGGTAATACGGAGGGGGCTAGCGTTGTTCGGAATTACTGGGCGTAAAGCGCACGTAGGCGGCTTTGTAAGTTAGAGGTGAAAGCCTGGAGCTCAACTCCAGAACTGCCTTTAAGACTGCATCGCTTGAATCCAGGAGAGGTGAGTGGAATTCCGAGTGTAGAGGTGAAATTCGTAGATATTCGGAAGAACACCAGTGGCGAAGGCGGCTCACTGGACTGGTATTGACGCTGAGGTGCGAAAGCGTGGGGAGCAA…	k__Bacteria;p__Proteobacteria;c__Alphaproteobacteria;o__Sphingomonadales;f__Sphingomonadaceae;g__Sphingomonas	0.979417

## Sheet: (C) contamin_kitblank_evalsheet
Dataset S4 Quality control samples and clean-up of microbiome data. Tables show host-origin and contaminant amplicon sequence variant (ASV) sequences that were removed from the microbiome data set prior to downstream analyses. (A) Table shows ASV sequences of host-origin as matched with GenBank (NCBI). (B) Table shows ASVs identified as contaminants using DNA Extraction Kit and PCR blank samples.…
				Read Count per Kit Blank Sample #													Total Read Count	Relative abundance (across all samples)	Occurrence (Sample count)	Contaminant (y = yes)
(C)		SILVA TAXONOMY		I16782	I16790	I16798	I16810	I16811	I16992	I16993	I16994	I16906	I16907	I16908	I16990	I16991
ASV-ID	Sequence	Taxon	Confidence	904_INOC1_NEG	906_INOC1_NEG	907_INOC1_NEG	900_INOC1_NEG	901_INOC1_NEG	909_INOC1_NEG	908_INOC1_NEG	910_INOC1_NEG	Allprep BLK0_INOC1_NEG	Allprep BLK1_INOC1_NEG	Allprep BLK2_INOC1_NEG	MN Blanc 28.3._INOC3_NEG	F MN Blanc-april19_INOC3_NEG
0060edc77c401834d471d9f2ad86e10e	TAAGGAATATTGGTCAATGGGCGCAAGCCTGAACCAGCCATGCCGCGTGGAGGATGAAGGTCCTCTGGATTGTAAACTTCTTTTATTTGGGACGAAAAACGGGAAATCTTTCTCACTTGACGGTACCAGATGAATAAGCACCGGCTAACTCCGTGCCAGCAGCCGCGGTAATACGGAGGGTGCAAGCGTTATCCGGATTCACTGGGTTTAAAGGGTGCGTAGGCGGGCTGTTAAGTCAGTGGTGAAATCTTTGGGCTTAACCCGAAAACTGCCATTGATACTATCAGTCTTGAATATTGTGGAGGTCTGCGGAATATGTCATGTAGCGGTGAAATGCTTAGATATGACATAGAACACCAATTGCGAAGGCAGCAGGCTACGCATATATTGACGCTGAGG…	k__Bacteria;p__Bacteroidetes;c__Bacteroidia;o__Chitinophagales;f__Chitinophagaceae;g__Heliimonas;s__uncultured bacterium	0.999572	0	0	0	0	0	0	0	0	0	52	0	0	0	52	0.362926	1
02d7ab87f1d5c4d9fc4fbfc58398e94c	TGGGGAATCTTGCACAATGGGCGAAAGCCTGATGCAGCGATGCCGCGTGCGGGAAGAAGGCCTTAGGGTTGTAAACCGCTTTCAGGAGGGAAGAAAATGACGGTACCTCCAGAAGAAGGTGCGGCCAACTACGTGCCAGCAGCCGCGGTGACACGTAGGCACCAAGCGTTATCCGGATTTATTGGGCGTAAAGAGCTCGTAGGCGGTTTGGTAAGTCGGGTGTGAAAACTCTGGGCTCAACCCAGAGAGGCCACTCGATACTGCTATGACTAGAGTACGGTAGGGGAGCGGGGAATTCCTGGTGTAGCGGTGAAATACGCAGATATCAGGAGGAACACCAGCGGCGAAGGCGCCGCTCTGGGCCGTAACTGACGCTGAGGAGCGAAAGCATGGGTAGCA…	k__Bacteria;p__Actinobacteria;c__Acidimicrobiia;o__Microtrichales;f__Ilumatobacteraceae;g__Ilumatobacter	1	0	0	0	0	0	0	0	0	0	0	17	0	0	17	0.118649	1
0385de350363015f85ea9bff648faa60	TAGGGAATCTTCCGCAATGGGCGAAAGCCTGACGGAGCAACGCCGCGTGAGTGATGAAGGTCTTCGGATCGTAAAACTCTGTTATTAGGGAAGAACAAATGCGTAAGTAACTGTGCGCGTCTTGACGGTACCTAATCAGAAAGCCACGGCTAACTACGTGCCAGCAGCCGCGGTAATACGTAGGTGGCAAGCGTTATCCGGAATTATTGGGCGTAAAGCGCGCGTAGGCGGTTTTTTAAGTCTGATGTGAAAGCCCACGGCTCAACCGTGGAGGGTCATTGGAAACTGAAAAACTTGAGTGCAGAAGAGGAAAGTGGAATTCCATGTGTAGCGGTGAAATGCGCAGAGATATGGAGGAACACCAGTGGCGAAGGCGACTTTCTGGTCTGTAACTGACGC…	k__Bacteria;p__Firmicutes;c__Bacilli;o__Bacillales;f__Staphylococcaceae;g__Staphylococcus	1	0	0	0	0	0	0	0	0	0	0	0	0	142	142	0.991066	1	y
03b67b590b30c697130d95a2b7ddb0d8	TGGGGAATTTTGGACAATGGGCGCAAGCCTGATCCAGCCATGCCGCGTGCGGGAAGAAGGCCTTCGGGTTGTAAACCGCTTTTGTCAGGGAAGAAAAGGTTCTGGCTAATACCTGGGACTCATGACGGTACCTGAAGAATAAGCACCGGCTAACTACGTGCCAGCAGCCGCGGTAATACGTAGGGTGCAAGCGTTAATCGGAATTACTGGGCGTAAAGCGTGCGCAGGCGGTTATGCAAGACAGAGGTGAAATCCCCGGGCTCAACCTGGGAACTGCCTTTGTGACTGCATGGCTAGAGTACGGTAGAGGGGGATGGAATTCCGCGTGTAGCAGTGAAATGCGTAGATATGCGGAGGAACACCGATGGCGAAGGCAATCCCCTGGACCTGTACTGACGC…	k__Bacteria;p__Proteobacteria;c__Gammaproteobacteria;o__Betaproteobacteriales;f__Burkholderiaceae;g__Pelomonas	0.873023	0	42	0	0	14	0	23	0	584	129	41	0	0	833	5.81379	6	y
065640123b969c86b26db9b820c255e5	TGAGGAATATTGGACAATGGGCGCAAGCCTGATCCAGCCATGCCGCGTGCAGGAAGACTGCCCTATGGGTTGTAAACTGCTTTTATATGGGAAGAATAAGGAGTACGTGTACTCTGATGACGGTACCATAAGAATAAGCACCGGCTAACTCCGTGCCAGCAGCCGCGGTAATACGGAGGGTGCAAGCGTTATCCGGAATCATTGGGTTTAAAGGGTCCGTAGGCGGGCATATAAGTCAGTGGTGAAATGCTGTGGCTCAACCATAGCACTGCCATTGATACTGTATGTCTTGAATTATTGTGAAGTGGTTAGAATATGTAGTGTAGCGGTGAAATGCTTAGATATTACATAGAATACCGATTGCGAAGGCAGATCACTAACAATTGATTGACGCTGATG…	k__Bacteria;p__Bacteroidetes;c__Bacteroidia;o__Flavobacteriales;f__Flavobacteriaceae;g__Dokdonia;s__uncultured bacterium	0.98331	0	41	0	0	0	0	0	0	0	0	0	0	0	41	0.286153	1
07cf4a6e1c7f5281a57dda607eb7b952	TAGGGAATCTTCCGCAATGGACGAAAGTCTGACGGAGCAACGCCGCGTGAGTGAAGAAGGTCTTCGGATCGTAAAGCTCTGTTGTTAGGGAAGAACAAGTATCGGAGGAAATGCCGGTACCTTGACGGTACCTGACGAGAAAGCCACGGCTAACTACGTGCCAGCAGCCGCGGTAATACGTAGGTGGCAAGCGTTGTCCGGAATTATTGGGCGTAAAGCGCGCGCAGGCGGTCCTTTAAGTCTGATGTGAAATCTTGCGGCTCAACCGCAAGCGGTCATTGGAAACTGGGGGACTTGAGTGCAGAAGAGGAAAGCGGAATTCCACGTGTAGCGGTGAAATGCGTAGAGATGTGGAGGAACACCAGTGGCGAAGGCGGCTTTCTGGTCTGTAACTGACGC…	k__Bacteria;p__Firmicutes;c__Bacilli;o__Bacillales;f__Bacillaceae;g__Bacillus;s__Bacillus thermoamylovorans	0.952613	0	0	0	0	0	0	0	0	0	0	0	0	11	11	0.0767728	1
08b724bfcf15bd269747a98e320242f1	TGGGGAATCTTGCGCAATGGACGAAAGTCTGACGCAGCGACGCCGCGTGGGTGATGAAGGCCTTCGGGTTGTAAAGCCCTGTGGGGAGAGACGAATAAGTGTAGCCTAATACGTTACATGATGACGGTATCTCCTTAGCAAGCACCGGCTAACTCTGTGCCAGCAGCCGCGGTAAGACAGAGGGTGCAAACGTTGTTCGGAATTACTGGGCGTAAAGCGTGTGTAGGCGGTCTTGTAAGTCGGATGTGAAAGCCCCGGGCTCAACCCGGGAAGTGCACTCGATACTGCGAGACTTGAGTATCGGAGAGGTTGGTGGAATTCTCGGTGTAGAGGTGAAATTCGTAGATATCGAGAGGAACACCGGTGGCGAAAGCGGCCAACTGGACGAATACTGACGCT…	k__Bacteria;p__Proteobacteria;c__Deltaproteobacteria;o__Myxococcales;f__Polyangiaceae;g__Pajaroellobacter;s__uncultured bacterium	0.97928	0	0	0	0	0	0	0	0	156	0	0	0	0	156	1.08878	1	y
09cf3001a3ccb3d1fa7565b6bfc90174	TGGGGAATCTTAGACAATGGGGGCAACCCTGATCTAGCCATGCCGCGTGAGTGATGAAGGCCTTAGGGTTGTAAAGCTCTTTCAGCTGGGAAGATAATGACGGTACCAGCAGAAGAAGCCCCGGCTAACTCCGTGCCAGCAGCCGCGGTAATACGGAGGGGGCTAGCGTTGTTCGGAATTACTGGGCGTAAAGCGCACGTAGGCTGACCGGAAAGTCAGAGGTGAAATCCCAGGGCTCAACCTTGGAACTGCCTTTGAAACTATCGGTCTGGAGTTCGAGAGAGGTGAGTGGAATTCCGAGTGTAGAGGTGAAATTCGTAGATATTCGGAGGAACACCAGTGGCGAAGGCGGCTCACTGGCTCGATACTGACGCTGAGGTGCGAAAGCGTGGGGAGCAA…	k__Bacteria;p__Proteobacteria;c__Alphaproteobacteria;o__Rhodobacterales;f__Rhodobacteraceae;g__Paracoccus	0.997198	0	0	0	0	0	0	0	0	0	0	0	12	0	12	0.0837521	1
11b0f9f6747d275941da69d18ea04421	TAGGGAATCTTCCACAATGGACGCAAGTCTGATGGAGCAACGCCGCGTGAGTGAAGAAGGTTTTCGGATCGTAAAGCTCTGTTGTTGGTGAAGAAGGATAGAGGCAGTAACTGGTCTTTATTTGACGGTAATCAACCAGAAAGTCACGGCTAACTACGTGCCAGCAGCCGCGGTAATACGTAGGTGGCAAGCGTTGTCCGGATTTATTGGGCGTAAAGCGAGCGCAGGCGGAATGATAAGTCTGATGTGAAAGCCCACGGCTCAACCGTGGAACTGCATCGGAAACTGTCATTCTTGAGTGCAGAAGAGGAGAGTGGAATTCCATGTGTAGCGGTGGAATGCGTAGATATATGGAAGAACACCAGTGGCGAAGGCGGCTCTCTGGTCTGCAACTGACGC…	k__Bacteria;p__Firmicutes;c__Bacilli;o__Lactobacillales;f__Lactobacillaceae;g__Lactobacillus	0.994058	0	0	0	0	0	0	0	0	0	0	0	18	0	18	0.125628	1
139b3a842bac5a67836f791535c71ed2	TGGGGAATATTGGACAATGGGCGCAAGCCTGATCCAGCCATGCCGCGTGAGTGATGAAGGCCTTAGGGTTGTAAAGCTCTTTTATCCGGGACGATAATGACGGTACCGGAGGAATAAGCCCCGGCTAACTTCGTGCCAGCAGCCGCGGTAATACGAAGGGGGCTAGCGTTGCTCGGAATCACTGGGCGTAAAGGGCGCGTAGGCGGCGTTTTAAGTCGGGGGTGAAAGCCTGTGGCTCAACCACAGAATGGCCTTCGATACTGGGACGCTTGAGTATGGTAGAGGTTGGTGGAACTGCGAGTGTAGAGGTGAAATTCGTAGATATTCGCAAGAACACCGGTGGCGAAGGCGGCCAACTGGACCATTACTGACGCTGAGGCGCGAAAGCGTGGGGAGCAA…	k__Bacteria;p__Proteobacteria;c__Alphaproteobacteria;o__Rhizobiales;f__Beijerinckiaceae;g__Methylobacterium	1	0	0	0	0	0	0	0	0	0	0	0	25	0	25	0.174484	1
1553186ef2d129d307aa4afe83b6a8d7	TGGGGAATATTGCACAATGGGCGCAAGCCTGATGCAGCGACGCCGCGTGGGGGATGACGGCCTTCGGGTTGTAAACTCCTTTCAGCCATGACGAAGCCTCTTTTGGGGTGACGGTAGTGGTAGAAGAAGCACCGGCTAACTACGTGCCAGCAGCCGCGGTAATACGTAGGGTGCGAGCGTTGTCCGGAATTACTGGGCGTAAAGAGCTCGTAGGTGGTCTGTCGCGTCATTTGTGAAAGCCCGGTGCTTAACTCCGGGTTGGCAGGTGATACGGGCATGACTGGAGTACTGTAGGGGAGACTGGAATTCCTGGTGTAGCGGTGAAATGCGCAGATATCAGGAGGAACACCGGTGGCGAAGGCGGGTCTCTGGGCAGTAACTGACGCTGAGGAGCGAAAG…	k__Bacteria;p__Actinobacteria;c__Actinobacteria;o__Corynebacteriales;f__Corynebacteriaceae;g__Corynebacterium 1;s__Corynebacterium kroppenstedtii	0.993711	0	0	0	0	0	0	0	0	71	0	0	0	0	71	0.495533	1
17a5292d5324fd480997b417d70a5381	TAGGGAATTTTCGGCAATGGGGGAAACCCTGACCGAGCAATGCCGCGTGAATGATGAAGTTCTTCGGAACGTAAAATTCTGTTATTAGGGACGAATTGTATGCGTAGGAAATGACGTATATTTGACGGTACCTGATTAGAAAGCCTCGGCTAACTATGTGCCAGCAGCCGCGGTAATACATAGGAGGCGAGCGTTATCCGGATTTATTGGGCGTAAAGAGTGCGTAGGTTGTCACTTAAGTCTGCCGTGAAATCCCACAGCTTAACTGTGGAGGGTCGGTGGAAACTGGGTGACTTGAATGCGGAAGAGGTAAGTGGAATTCCATGTGTAGCGGTAAAATGCACAGATATATGGAGGAACACCAGTGGCGAAGGCGGCTTACTGGTCCGTTATTGACAC…	k__Bacteria;p__Tenericutes;c__Mollicutes;o__Izimaplasmatales;f__gut metagenome;g__gut metagenome;s__gut metagenome	0.99986	0	0	0	0	0	0	0	0	0	51	0	0	0	51	0.355946	1
182c68a97727622fecbcce88b4795280	CAGGGAATATTGTGCAATGAGCGAAAGCTTGACACAGCGACACCGCGTGTGGGATGACGGTTCTAGGATTGTAAACCACTTTCAGGAGGGAAGAAAATGACGGTACCTCCACAAGAAGACCCGGCCAACTATGTGCCAGCAGCCGCGGTAATACATAGGGGTCAAGCGTTGTCCGGATTTATTGGGCGTAAAGAGCTCGTAGGCGGTTCAACAAGTCGGTCGTAAAAGTTTAGGGCTCAACCCTAAAATGTCGATCGATACTGTTGTGACTAGGATACGGTAGAGGTGAATGGAATTCCGAGTGTAGCGGTGAAATGCGTAGATATTCGGAGGAACACCAATTGCGAAGGCAGTTCACTGGACCGTGATCGACGCTGAGGAGCGAAAGCTAGGGGAGCG…	k__Bacteria;p__Actinobacteria;c__Acidimicrobiia;o__Actinomarinales;f__Actinomarinaceae;g__Candidatus Actinomarina	100000000000001	0	0	0	0	0	0	0	0	228	0	0	0	0	228	1.59129	1	y
1984ac034eeca679b7184211fafae316	ATTAGGAATCTTGCGCAATGGGCGAAAGCCTGACGCAGCGACGTCGCGTGAAGGATGAAATCTTTCGGGATGTAAACTTCTTTTACCAGGGAAGAAACAAATGACGGTACCTGGTGAATAAGCCCCGGCTAACTACGTGCCAGCAGCCGCGGTAATACGTAGGGGGCGAGCGTTGTCCGAAGTTACTGGGCGTAAAGAGCGCGTAGGCGGGTTCTTAAGTGAGGGGTGAAATTCCGAGGCTCAACCTCGGAACTGCCTTTCATACTGGGAACCTTGAGTGTGGGAGAGGCGAGTGGAATGGTCGGTGTAGCGGTGAAATGCGTAGATATCGATCGGAACACCCATGGCGAAGGCAGCTCGCTGGCCTATAACTGACGCTGAGGCGCGAAAGCGTGGGGA…	k__Bacteria;p__Armatimonadetes;c__Armatimonadia;o__Armatimonadales;f__uncultured Chloroflexi bacterium;g__uncultured Chloroflexi bacterium;s__uncultured Chloroflexi bacterium	0.927625	0	0	0	0	0	0	0	0	0	0	0	0	15	15	0.10469	1
1a7a971d3bcf21592d1ebabf35d100fd	TGGGGAATCTTGCGCAATGGGCGAAAGCCTGACGCAGCCATGCCGCGTGAATGATGAAGGTCTTAGGATTGTAAAATTCTTTCACCGGGGACGATAATGACGGTACCCGGAGAAGAAGCCCCGGCTAACTTCGTGCCAGCAGCCGCGGTAATACGAAGGGGGCTAGCGTTGCTCGGAATTACTGGGCGTAAAGGGAGCGTAGGCGGACATTTAAGTCAGGGGTGAAATCCCGGGGCTCAACCTCGGAATTGCCTTTGATACTGGGTGTCTTGAGTATGAGAGAGGTGTGTGGAACTCCGAGTGTAGAGGTGAAATTCGTAGATATTCGGAAGAACACCAGTGGCGAAGGCGACACACTGGCTCATTACTGACGCTGAGGCTCGAAAGCGTGGGGAGCAA…	k__Bacteria;p__Proteobacteria;c__Alphaproteobacteria;o__Caulobacterales;f__Caulobacteraceae;g__Brevundimonas	0.999775	15	0	0	10	0	14	0	0	0	0	0	0	1441	1480	10.3294	4	y
2903cc507ca9c570b73efb385aa2fd6d	TGAGGAATATTGGTCAATGGGTGCAAGCCTGAACCAGCCATCCCGCGTGAAGGACGACTGCCCTATGGGTTGTAAACTTCTTTTGTATAGGGATAAACCTACCCTCGTGAGGGTAGCTGAAGGTACTATACGAATAAGCACCGGCTAACTCCGTGCCAGCAGCCGCGGTAATACGGAGGGTGCAAGCGTTATCCGGATTTATTGGGTTTAAAGGGTCCGTAGGCGGACTTATAAGTCAGTGGTGAAAGCCTGTCGCTTAACGATAGAACTGCCATTGATACTGTAAGTCTTGAGTATATTTGAGGTAGCTGGAATAAGTAGTGTAGCGGTGAAATGCATAGATATTACTTAGAACACCAATTGCGAAGGCAGGTTACCAAGATATAACTGACGCTGAGG…	k__Bacteria;p__Bacteroidetes;c__Bacteroidia;o__Flavobacteriales;f__Weeksellaceae;g__Cloacibacterium	0.996286	0	0	0	0	0	0	0	0	0	58	0	0	0	58	0.404802	1
29fb0e83d7dfe2219b42a4f4e67d2304	TGGGGAATATTGCACAATGGGCGCAAGCCTGATGCAGCGACGCCGCGTGGGGGATGAAGGCCTTCGGGTTGTAAACTCCTTTCGCTAGGGACGAAGCTTTTTTGTGACGGTACCTAGATAAGAAGCACCGGCTAACTACGTGCCAGCAGCCGCGGTAATACGTAGGGTGCGAGCGTTGTCCGGAATTACTGGGCGTAAAGGGCTCGTAGGTGGTTTGTCGCGTCGTCTGTGAAATTCTGGGGCTTAACTCCGGGCGTGCAGGCGATACGGGCATAACTTGAGTGCTGTAGGGGTAACTGGAATTCCTGGTGTAGCGGTGAAATGCGCAGATATCAGGAGGAACACCGATGGCGAAGGCAGGTTACTGGGCAGTTACTGACGCTGAGGAGCGAAAGCATG…	k__Bacteria;p__Actinobacteria;c__Actinobacteria;o__Corynebacteriales;f__Corynebacteriaceae;g__Corynebacterium 1	0.99865	0	0	0	0	0	0	10	0	0	0	0	0	0	10	0.0697934	1
2a60dac63ded4ed90ca9c3806feda4dd	TGAGGAATATTGGTCAATGGGTGCAAGCCTGAACCAGCCATCCCGCGTGAAGGACGACTGCCCTATGGGTTGTAAACTTCTTTTGTATAGGGATAAACCTACCCTCGAGAGGGTAGCTGAAGGTACTATACGAATAAGCACCGGCTAACTCCGTGCCAGCAGCCGCGGTAATACGGAGGGTGCAAGCGTTATCCGGATTTATTGGGTTTAAAGGGTCCGTAGGCGGACTTATAAGTCAGTGGTGAAAGCCTGTCGCTTAACGATAGAACTGCCATTGATACTGTAAGTCTTGAGTATATTTGAGGTAGCTGGAATAAGTAGTGTAGCGGTGAAATGTATAGATATTACTTAGAACACCAATTGCGAAGGCAGGTTACCAAGATATAACTGACGCTGAGG…	k__Bacteria;p__Bacteroidetes;c__Bacteroidia;o__Flavobacteriales;f__Weeksellaceae;g__Cloacibacterium	0.994987	0	0	0	0	0	0	0	0	0	0	0	0	154	154	1.07482	1	y
33fd53b685549f8da8d38b149cbd4a65	TGGGGAATATTGGACAATGGGCGCAAGCCTGATCCAGCCATGCCGCGTGGGTGAAGAAGGCCTTCGGGTTGTAAAGCCCTTTTGTTGGGAAAGAAAAGCGATCGGTTAATACCCGGTTGTTCTGACGGTACCCAAAGAATAAGCACCGGCTAACTTCGTGCCAGCAGCCGCGGTAATACGAAGGGTGCAAGCGTTACTCGGAATTACTGGGCGTAAAGCGTGCGTAGGTGGTGGTTTAAGTCTGCTGTGAAAGCCCTGGGCTCAACCTGGGAATTGCAGTGGATACTGGGTCACTAGAGTGTGGTAGAGGGTAGTGGAATTCCCGGTGTAGCAGTGAAATGCGTAGAGATCGGGAGGAACACCAGTGGCGAAGGCGACTACCTGGACCAACACTGACAC…	k__Bacteria;p__Proteobacteria;c__Gammaproteobacteria;o__Xanthomonadales;f__Xanthomonadaceae;g__SN8;s__uncultured compost bacterium	0.954147	0	0	0	0	0	0	0	0	0	0	0	0	137	137	0.95617	1
38fbd1cf117676b6bb5d7a8faa018c77	CAAGGAATTTTCCGCAATGGGGGAAACCCTGACGGAGCAACGCCGCGTGCGGGATGACGCGTTTCGGCGTGTAAACCGCTGTTCGGGGGGACGAAGCACTGACGGTACCCCCGGAGGAAGGCCCGGCTAACTACGTGCCAGCAGCCGCGGTAATACGTAGGGGCCAAGCGTTGTCCGGAGTTACTGGGCGTAAAGCGTGCGCAGGCGGCTCGTTGCGCCCGACGTGAAAGCCCCCGGCTCAACCGGGGAGGGTCGTCGGGGACGGGCGAGCTTGAGGGTGTCAGGGGCTGGTGGAACTCCCGGTGTAGTGGTGAAATGCGTAGAGATCGGGAAGAACACCCGTGGCGAAGGCGGCCAGCTGGGACACACCTGACGCTGAGGCACGAAGGCGTGGGGAGC…	k__Bacteria;p__Chloroflexi;c__Chloroflexia;o__Thermomicrobiales;f__JG30-KF-CM45;g__uncultured Thermomicrobium sp.;s__uncultured Thermomicrobium sp.	0.99985	0	0	0	0	0	0	0	0	0	0	47	0	0	47	0.328029	1
3c7e37f4083b0b16aa9124dad86730c7	TAGGGAATCTTCGGCAATGGACGAAAGTCTGACCGAGCAACGCCGCGTGAGCGAAGAAGGCCTTCGGGTCGTAAAGCTCTGTTGTTAGAGAAGAACATGGGTGAGAGTAACTGTTCACCCCTTGACGGTATCTAACCAGAAAGCCACGGCTAACTACGTGCCAGCAGCCGCGGTAATACGTAGGTGGCAAGCGTTGTCCGGAATTATTGGGCGTAAAGCGCGCGCAGGCGGTCTCTTAAGTCTGATGTGAAAGCCCCCGGCTCAACCGGGGAGGGTCATTGGAAACTGGGAGACTTGAGGACAGAAGAGGAGAGTGGAATTCCAAGTGTAGCGGTGAAATGCGTAGATATTTGGAGGAACACCAGTGGCGAAGGCGGCTCTCTGGTCTGTTACTGACGC…	k__Bacteria;p__Firmicutes;c__Bacilli;o__Bacillales;f__Listeriaceae;g__Brochothrix	1	0	0	0	0	0	0	0	0	0	0	0	0	204	204	1.42379	1	y
3cb96e3722dc08f366647b93c038d508	TAGGGAATATTGGGCAATGGACGAGAGTCTGACCCAGCCATCCCGCGTGAAGGATGAAGGCCTTACGGGTCGTAAACTTCTTTTGTATGGGAAGAAAAAGCCCCTTGCGAGGGGCCCTGACGGTACCATACGAATAAGCACCGGCTAACTCCGTGCCAGCAGCCGCGGTAATACGGAGGGTGCAAGCGTTATCCGGAATCATTGGGTTTAAAGGGTGCGTAGGCGGTTTTGTAAGTCAGTGGTGAAAGTTTTCGGCTCAACCGGAAAAGGGCCATTGAAACTACGAGACTTGAATATGGTGAAGGCAGGCGGAATTCCTCATGTAGCGGTGAAATGCATAGATATGAGGAAGAACACCAATAGCGTAGGCAGCTTGCTGTACCATTATTGACGCTGAGG…	k__Bacteria;p__Bacteroidetes;c__Bacteroidia;o__Cytophagales;f__Cyclobacteriaceae	0.83557	0	0	0	55	0	0	0	0	0	0	0	0	0	55	0.383864	1
3fad270525826c7ab1751290ae3cc9ec	TGGGGAATTTTGGACAATGGGGGCAACCCTGATCCAGCCATTCCGCGTGAGTGAAGAAGGCCTTCGGGTTGTAAAGCTCTTTCGCAAGGGAAGAAACGATATAGGTTAATAGCTTATGTTAATGACGGTACCTTGACAAGAAGCACCGGCTAACTACGTGCCAGCAGCCGCGGTAATACGTAGGGTGCGAGCGTTAATCGGAATTACTGGGCGTAAAGGGTGCGCAGGCGGTTTTGTAAGTCAGATGTGAAATCCCCGAGCTCAACTTGGGAACTGCGTTTGAAACTACAAGACTAGAATATGTCAGAGGGGGGTAGAATTCCACGTGTAGCAGTGAAATGCGTAGAGATGTGGAGGAATACCAATGGCGAAGGCAGCCCCCTGGGATAATATTGACGC…	k__Bacteria;p__Proteobacteria;c__Gammaproteobacteria;o__Betaproteobacteriales;f__Methylophilaceae;g__Methylotenera	0.99962	0	0	24	0	0	0	0	0	0	0	0	0	0	24	0.167504	1
4187fed434317f3fd83e8a5169fdd14b	TGGGGAATCTTGCGCAATGGGCGAAAGCCTGACGCAGCCATGCCGCGTGAATGATGAAGGTCTTAGGATTGTAAAATTCTTTCACCGGGGACGATAATGACGGTACCCGGAGAAGAAGCCCCGGCTAACTTCGTGCCAGCAGCCGCGGTAATACGAAGGGGGCTAGCGTTGCTCGGAATTACTGGGCGTAAAGGGAGCGTAGGCGGACTGTTTAGTCAGAGGTGAAAGCCCAGGGCTCAACCTTGGAATTGCCTTTGATACTGGCAGTCTTGAGTACGGAAGAGGTATGTGGAACTCCGAGTGTAGAGGTGAAATTCGTAGATATTCGGAAGAACACCAGTGGCGAAGGCGACATACTGGTCCGTTACTGACGCTGAGGCTCGAAAGCGTGGGGAGCAA…	k__Bacteria;p__Proteobacteria;c__Alphaproteobacteria;o__Caulobacterales;f__Caulobacteraceae;g__Caulobacter	0.999894	0	0	0	4	0	0	0	0	0	0	0	0	0	4	0.0279174	1
4973d719a9303ef5e89e05bf3358c8eb	TGGGGAATTTTGGACAATGGGCGAAAGCCTGATCCAGCAATGCCGCGTGTGTGAAGAAGGCCTTCGGGTTGTAAAGCACTTTTGTTCGGGAAGAAACTGCTCTGGATAATACCTGGAGTAGATGACGGTACCGGAAGAATAAGCACCGGCTAACTACGTGCCAGCAGCCGCGGTAATACGTAGGGTGCAAGCGTTAATCGGAATTACTGGGCGTAAAGCGTGCGCAGGCGGTTTGTTAAGACAGATGTGAAATCCCCGGGCTCAACCTGGGAACTGCATTTGTGACTGGCAAGCTAGAGTATGGCAGAGGGGGGTGGAATTCCGCGTGTAGCAGTGAAATGCGTAGATATGCGGAGGAACACCGATGGCGAAGGCAGCCCCCTGGGCCAATACTGACGC…	k__Bacteria;p__Proteobacteria;c__Gammaproteobacteria;o__Betaproteobacteriales;f__Burkholderiaceae;g__Burkholderia-Caballeronia-Paraburkholderia	0.987824	0	0	0	0	0	0	43	0	0	0	0	0	0	43	0.300112	1
4be80be705379fe624bf4f236868c161	TGGGGAATATTGGACAATGGGGGGAACCCTGATCCAGCCATGCCGCGTGTGTGAAGAAGGCCTTTTGGTTGTAAAGCACTTTAAGCGAGGAGGAGGCTACCGAGATTAATACTCTTGGATAGTGGACGTTACTCGCAGAATAAGCACCGGCTAACTCTGTGCCAGCAGCCGCGGTAATACAGAGGGTGCAAGCGTTAATCGGATTTACTGGGCGTAAAGCGCGCGTAGGTGGCCAATTAAGTCAAATGTGAAATCCCCGAGCTTAACTTGGGAATTGCATTCGATACTGGTTGGCTAGAGTATGGGAGAGGATGGTAGAATTCCAGGTGTAGCGGTGAAATGCGTAGAGATCTGGAGGAATACCGATGGCGAAGGCAGCCATCTGGCCTAATACTGACA…	k__Bacteria;p__Proteobacteria;c__Gammaproteobacteria;o__Pseudomonadales;f__Moraxellaceae;g__Acinetobacter;s__Acinetobacter lwoffii	0.905885	0	0	0	0	0	0	0	0	0	0	0	0	732	732	5.10888	1	y
4c6b1b3e00d65ca732d5f6d5e6d2ea98	TGGGGAATATTGGACAATGGGCGCAAGCCTGATCCAGCCATGCCGCGTGTGTGATGAAGGCCTTAGGGTTGTAAAGCACTTTCACCGGTGAAGATAATGACGGTAACCGGAGAAGAAGCCCCGGCTAACTTCGTGCCAGCAGCCGCGGTAATACGAAGGGGGCTAGCGTTGTTCGGAATTACTGGGCGTAAAGCGCACGTAGGCGGATATTTAAGTCAGGGGTGAAATCCCAGAGCTCAACTCTGGAACTGCCTTTGATACTGGGTATCTTGAGTATGGAAGAGGTGAGTGGAATTCCGAGTGTAGAGGTGAAATTCGTAGATATTCGGAGGAACACCAGTGGCGAAGGCGGCTCACTGGTCCATAACTGACGCTGAGGTGCGAAAGCGTGGGGAGCAA…	k__Bacteria;p__Proteobacteria;c__Alphaproteobacteria;o__Rhizobiales;f__Rhizobiaceae;g__Allorhizobium-Neorhizobium-Pararhizobium-Rhizobium	0.99606	0	0	0	0	0	0	0	0	0	0	0	0	50	50	0.348967	1
50be87013f2e1c15141c9e3547f13374	TGGGGAATATTGCACAATGGGCGAAAGCCTGATGCAGCCATGCCGCGTGTGTGAAGAAGGCTCTAGGGTTGTAAAGCACTTTCAGTGGGGAGGAAAAGTTCAAAACTAATATTTTTGAACCTTGACGTTACCTGCAGAAGAAGCACCGGCAAACTCCGTGCCAGCAGCCGCGGTAATACGTAGGGTGCAAGCGTTAATCGGAATTACTGGGCGTAAAGCGTGCGTAGGCGGCTATGCAAGTCAGATGTGAAAGCCCCGGGCTCAACCTGGGAACTGCGTTTGAAACTGCATGGCTAGAGTTCGGCAGGGGAAGATGGAATTCCATGTGTAGCGGTGAAATGCGTAGATATATGGAAGAACACTAGTAGCGAAGGCATTCTTCTGGGCCGATACTGACGC…	k__Bacteria;p__Proteobacteria;c__Gammaproteobacteria	0.999943	0	0	0	0	0	0	0	0	0	0	24	0	0	24	0.167504	1
52131744da966b9f7c566b99207f75f3	TGGGGAATCTTAGACAATGGGCGCAAGCCTGATCTAGCCATGCCGCGTGAGTGACGAAGGCCTTAGGGTCGTAAAGCTCTTTCGCCAGAGATGATAATGACAGTATCTGGTAAAGAAACCCCGGCTAACTCCGTGCCAGCAGCCGCGGTAATACGGAGGGGGTTAGCGTTGTTCGGAATTACTGGGCGTAAAGCGTACGTAGGCGGATTGGAAAGTAGGGGGTGAAATCCCAGGGCTCAACCCTGGAACTGCCTCCTAAACTATCAGTCTAGAGTTCGAGAGAGGTGAGTGGAATTCCAAGTGTAGAGGTGAAATTCGTAGATATTTGGAGGAACACCAGTGGCGAAGGCGGCTCACTGGCTCGATACTGACGCTGAGGTACGAAAGTGTGGGGAGCAA…	k__Bacteria;p__Proteobacteria;c__Alphaproteobacteria;o__Rhodobacterales;f__Rhodobacteraceae;g__Loktanella	0.985763	0	0	0	78	0	0	0	0	0	0	0	0	0	78	0.544389	1
569418df588c6249c6525811063aacf5	TGGGGAATATTGCACAATGGGGGAAACCCTGATGCAGCGACGCCGCGTGAACGAAGAAGGTATTCGTATCGTAAAGTTCTGTCCTATGGGAAGATAATGACAGTACCATAGAAGAAAGCTCCGGCTAAATACGTGCCAGCAGCCGCGGTAATACGTATGGAGCGAGCGTTGTCCGGAATTATTGGGCGTAAAGGGTACGCAGGCGGTTTAATAAGTCGAATGTTAAAGATCGGGGCTCAACCCCGTAAAGCATTGGAAACTGATAAACTTGAGTAGTGGAGAGGAAAGTGGAATTCCTAGTGTAGTGGTGAAATACGTAGATATTAGGAGGAATACCAGTAGCGAAGGCGACTTTCTGGACACAAACTGACGCTGAGGTACGAAAGCGTGGGGAGCAAA…	k__Bacteria;p__Firmicutes;c__Clostridia;o__Clostridiales;f__Family XI;g__Finegoldia;s__uncultured bacterium	0.815736	0	0	0	43	0	0	0	0	0	0	0	0	0	43	0.300112	1
5c97bc2fa20c6dfb59aa2468b66e42b6	TGGGGAATTTTGGACAATGGGCGAAAGCCTGATCCAGCCATGCCGCGTGCAGGATGAAGGCCTTCGGGTTGTAAACTGCTTTTGTACGGAACGAAAAGCCTCTTTCTAATAAAGAGGGGTCATGACGGTACCGTAAGAATAAGCACCGGCTAACTACGTGCCAGCAGCCGCGGTAATACGTAGGGTGCAAGCGTTAATCGGAATTACTGGGCGTAAAGCGTGCGCAGGCGGTTTTGTAAGACAGAGGTGAAATCCCCGGGCTCAACCTGGGAACTGCCTTTGTGACTGCAAGGCTGGAGTGCGGCAGAGGGGGATGGAATTCCGCGTGTAGCAGTGAAATGCGTAGATATGCGGAGGAACACCGATGGCGAAGGCAATCCCCTGGGCCTGCACTGACGC…	k__Bacteria;p__Proteobacteria;c__Gammaproteobacteria;o__Betaproteobacteriales;f__Burkholderiaceae;g__Diaphorobacter	0.95579	0	0	0	48	0	0	0	0	152	7	0	24	0	231	1.61223	4	y
6292e170e447b4adea1a751f1078b3fa	TCGAGAATTGTTCGCAATGGACGAAAGTCTGACGGCGCGACGCCGCGTGGAGGATGAAGTGCTTCGGCATGTAAACTCCTTTTGCCAGGGAAGAAGTTATTGACGGTACCTGGAGAATAAGAGGTTGCTAAACTCGTGCCAGCAGCAGCGGTAATACGAGTGCCTCGAGCGTTATCCGGAATCATTGGGCGTAAAGGGTGTGTAGGCGGTTTTGTTAGTCTCCCGTTAAATCTCTTGGCTCAACCGAGAGTCTGCGGGGGAAACGGCAAAACTAAGAGGACGGGAGAGGTCTCTGGAACTCATGGTGTAGCGGTGAAATGCGTTGATATCATGGGGAACACCAAAAGCGAAGGCAAGAGACTGGTCCGTTTCCTGACGCTGAAACACGAAAGCGTGGGT…	k__Bacteria;p__Patescibacteria;c__Parcubacteria;o__uncultured bacterium;f__uncultured bacterium;g__uncultured bacterium;s__uncultured bacterium	0.988486	0	0	0	0	0	0	0	0	0	5	0	0	0	5	0.0348967	1
640247fcbe6859567e51f044fd913d69	TAGGGAATCTTCCGCAATGGGCGAAAGCCTGACGGAGCAACGCCGCGTGAGTGATGAAGGTCTTCGGATCGTAAAACTCTGTTATTAGGGAAGAACAAATGTGTAAGTAACTATGCACGTCTTAACGGTACCTAATCAGAAAGCCACGGCTAACTACGTGCCAGCAGCCGCGGTAATACGTAGGTGGCAAGCGTTATCCGGAATTATTGGGCGTAAAGCGCGCGTAGGCGGTTTTTTAAGTCTGATGTGAAAGCCCACGGCTCAACCGTGGAGGGTCATTGGAAACTGGAAAACTTGAGTGCAGAAGAGGAAAGTGGAATTCCATGTGTAGCGGTGAAATGCGCAGAGATATGGAGGAACACCAGTGGCGAAGGCGACTTTCTGGTCTGTAACTGACGC…	k__Bacteria;p__Firmicutes;c__Bacilli;o__Bacillales;f__Staphylococcaceae;g__Staphylococcus	1	0	0	0	0	0	0	0	0	0	0	0	86	0	86	0.600223	1
6cfcb015a00c6f3fb16e6eec63f4a35c	TGGGGAATATTGCACAATGGGCGAAAGCCTGATGCAGCGACGCCGCGTGAGGGATGACGGCCTTCGGGTTGTAAACCTCTTTCAGTAGGGAAGAAGCGAAAGTGACGGTACCTGCAGAAGAAGCACCGGCTAACTACGTGCCAGCAGCCGCGGTAATACGTAGGGTGCGAGCGTTATCCGGAATTATTGGGCGTAAAGAGCTCGTAGGCGGTTTGTCGCGTCTGTCGTGAAAGTCCGGGGCTTAACCCCGGATCTGCGGTGGGTACGGGCAGACTAGAGTGCAGTAGGGGAGACTGGAATTCCTGGTGTAGCGGTGGAATGCGCAGATATCAGGAGGAACACCGATGGCGAAGGCAGGTCTCTGGGCTGTAACTGACGCTGAGGAGCGAAAGCATGGGG…	k__Bacteria;p__Actinobacteria;c__Actinobacteria;o__Micrococcales;f__Micrococcaceae;g__Micrococcus	0.999724	0	26	0	0	0	0	0	0	117	0	0	0	0	143	0.998046	2	y
6e811103289b41232748915310eae376	TGGGGAATATTGCACAATGGGCGAAAGCCTGATGCAGCGACGCCGCGTGAGGGATGACGGCCTTCGGGTTGTAAACCTCTTTCAGCAGGGAAGAAGCGAAAGTGACGGTACCTGCAGAAGAAGCACCGGCTAACTACGTGCCAGCAGCCGCGGTAATACGTAGGGTGCGAGCGTTGTCCGGAATTATTGGGCGTAAAGAGCTTGTAGGCGGTTTGTCGCGTCTGCTGTGAAAATCCGGGGCTCAACCCCGGACGTGCAGTGGGTACGGGCAGACTAGAGTGTGGTAGGGGAGACTGGAATTCCTGGTGTAGCGGTGAAATGCGCAGATATCAGGAGGAACACCGATGGCGAAGGCAGGTCTCTGGGCCACTACTGACGCTGAGAAGCGAAAGCATGGGG…	k__Bacteria;p__Actinobacteria;c__Actinobacteria;o__Micrococcales;f__Intrasporangiaceae	0.996646	0	0	0	0	0	0	0	0	0	0	0	0	22	22	0.153546	1
72e9feb2a333caa4ce6fdbddd18e7d1d	TGGGGAATCTTGCGCAATGGGCGAAAGCCTGACGCAGCCATGCCGCGTGAATGATGAAGGTCTTAGGATTGTAAAATTCTTTCACCGGGGACGATAATGACGGTACCCGGAGAAGAAGCCCCTGCTAACTTCGTGCCAGCAGCCGCGGTAATACGAAGGGGGCTAGCGTTGCTCGGAATTACTGGGCGTAAAGGGAGCGTAGGCGGATAGTTTAGTCAGAGGTGAAAGCCCAGGGCTCAACCTTGGAATTGCCTTTGATACTGGCTATCTTGAGTATGGGAGAGGTATGTGGAACTCCGAGTGTAGAGGTGAAATTCGTAGATATTCGGAAGAACACCAGTGGCGAAGGCGACATACTGGCCCATTACTGACGCTGAGGCTCGAAAGCGTGGGGAGCAA…	k__Bacteria;p__Proteobacteria;c__Alphaproteobacteria;o__Caulobacterales;f__Caulobacteraceae;g__Caulobacter	0.98684	0	0	0	0	0	9	0	0	0	0	0	0	0	9	0.0628141	1
76394594ad8900e0783dcfdfe81967f8	TGGGGAATCTTGCGCAATGGGCGAAAGCCTGACGCAGCCATGCCGCGTGAATGATGAAGGTCTTAGGATTGTAAAATTCTTTCACCGGGGACGATAATGACGGTACCCGGAGAAGAAGCCCCGGCTAACTTCGTGCCAGCAGCCGCGGTAATACGAAGGGGGCTAGCGTTGCTCGGAATTACTGGGCGTAAAGGGAGCGTAGGCGGACATTTAAGTCAGGGGTGAAATCCCGGGGCTCAACCTCGGAATTGCCTTTGATACTGGATGTCTTGAGTATGAGAGAGGTGTGTGGAACTCCGAGTGTAGAGGTGAAATTCGTAGATATTCGGAAGAACACCAGTGGCGAAGGCGACACACTGGCTCATTACTGACGCTGAGGCTCGAAAGCGTGGGGAGCAA…	k__Bacteria;p__Proteobacteria;c__Alphaproteobacteria;o__Caulobacterales;f__Caulobacteraceae;g__Brevundimonas	0.999495	0	0	0	0	0	0	0	0	0	0	0	0	377	377	2.63121	1	y
79cc9d28491c80828b5b3ee4488fd781	TGGGGAATATTGGGCAATGGAGGAAACTCTGACCCAGCGACGCCGCGTGCGGGATGAAGGCCTTCGGGTTGTAAACCGCTTTCAGTAGGGAAGAAGCGAAAGTGACGGTACCTACAGAAGAAGCACCGGCTAACTATGTGCCAGCAGCCGCGGTAATACATAGGGTGCAAGCGTTGTCCGGAATTATTGGGCGTAAAGAGCTCGTAGGTGGTTCGTTACGTCGGATGTGAAAATCTGGGGCTCAACCCCAGACCTGCATCCGATACGGTCGAGCTAGAGTTTGGTAGGGGAGACTGGAATTCCTGGTGTAGCGGTGGAATGCGCAGATATCAGGAGGAACACCAATGGCGAAGGCAGGTCTCTGGGCCAATACTGACACTGAGGAGCGAAAGCGTGGGG…	k__Bacteria;p__Actinobacteria;c__Actinobacteria;o__Frankiales;f__Sporichthyaceae;g__Candidatus Planktophila	0.864679	0	0	0	0	0	0	0	0	0	43	0	0	0	43	0.300112	1
7b3f65416270077788bb056f78b398fd	TGGGGAATCTTGCGCAATGGGCGAAAGCCTGACGCAGCCATGCCGCGTGAATGATGAAGGTCTTAGGATTGTAAAATTCTTTCACCGGGGACGATAATGACGGTACCCGGAGAAGAAGCCCCGGCTAACTTCGTGCCAGCAGCCGCGGAAATACGAAGGGGGCTAGCGTTGCTCGGAATTACTGGGCGTAAAGGGAGCGTAGGCGGACATTTAAGTCAGGGGTGAAATCCCGGGGCTCAACCTCGGAATTGCCTTTGATACTGGGTGTCTTGAGTATGAGAGAGGTGTGTGGAACTCCGAGTGTAGAGGTGAAATTCGTAGATATTCGGAAGAACACCAGTGGCGAAGGCGACACACTGGCTCATTACTGACGCTGAGGCTCGAAAGCGTGGGGAGCAA…	k__Bacteria;p__Proteobacteria;c__Alphaproteobacteria;o__Caulobacterales;f__Caulobacteraceae;g__Brevundimonas	0.999873	0	0	0	0	0	0	0	0	0	0	0	0	87	87	0.607203	1
8057b59dc17d6d57f6456a49e151604e	TAGGGAATCTTCCGCAATGGACGAAAGTCTGACGGAGCAACGCCGCGTGAGCGAAGAAGGCCTTCGGGTCGTAAAGCTCTGTTGTTAGGGAAGAACAAGTAACGCAGTAACTGGCGTTACCGTGACGGTACCTAACGAGAAAGCCACGGCTAACTACGTGCCAGCAGCCGCGGTAATACGTAGGTGGCAAGCGTTGTCCGGAATTATTGGGCGTAAAGCGCGCGCAGGCGGTTCCTTAAGTCTGATGTGAAAGCCCACGGCTCAACCGTGGAGGGTCATTGGAAACTGGGGGACTTGAGTGCAGAAGAGGAGAGCGGAATTCCACGTGTAGCGGTGAAATGCGTAGAGATGTGGAGGAACACCAGTGGCGAAGGCGGCTCTCTGGTCTGTAACTGACGC…	k__Bacteria;p__Firmicutes;c__Bacilli;o__Bacillales;f__Bacillaceae;g__Anoxybacillus	0.999864	0	0	0	0	0	0	0	0	0	0	42	0	0	42	0.293132	1
805fa53c851f568d285b96ed410b2b36	TGGGGAATATTGCACAATGGGCGAAAGCCTGATGCAGCGACGCCGCGTGAGGGATGACGGCCTTCGGGTTGTAAACCTCTTTCAGCTCCGAAGAAGCGAGAGTGACGGTAGGAGCAGAAGAAGCACCGGCTAACTACGTGCCAGCAGCCGCGGTAATACGTAGGGTGCAAGCGTTGTCCGGAATTATTGGGCGTAAAGAGCTCGTAGGTGGTTCGTCGCGTCTGCTGTGAAAGTCCGAGGCTTAACCTCGGATCTGCAGTGGGTACGGGCGGACTAGAGTGCGGTAGAGGAGATGGGAATTCCTGGTGTAGCGGTGGAATGCGCAGATATCAGGAGGAACACCGGTGGCGAAGGCGCATCTCTGGGCCGTAACTGACGCTGAGGAGCGAAAGCATGGGG…	k__Bacteria;p__Actinobacteria;c__Actinobacteria;o__Micrococcales;f__Intrasporangiaceae;g__Aquipuribacter;s__uncultured bacterium	0.9314	0	0	0	0	0	21	0	0	0	0	0	0	0	21	0.146566	1
80f72bccd4485c2ff3694670b0ba49c9	TGGGGAATATTGCACAATGGGCGCAAGCCTGATGCAGCAACGCCGCGTGCGGGATGACGGCCTTCGGGTTGTAAACCGCTTTCAGCAGGGACGAAGCTTTTTGTGACGGTACCTGCAGAAGAAGCACCGGCTAACTACGTGCCAGCAGCCGCGGTGATACGTAGGGTGCGAGCGTTGTCCGGATTTATTGGGCGTAAAGGGCTCGTAGGCGGTTGATCGCGTCGGAAGTGGAAACTTGATGCTTAACGTTGAGCGTGCTTTCGATACGGGTTGACTTGAGGAAGGTAGGGGAGAATGGAATTCCTGGTGGAGCGGTGGAATGCGCAGATATCAGGAGGAACACCAGTGGCGAAGGCGGTTCTCTGGACCTTTCCTGACGCTGAGGAGCGAAAGCGTGGG…	k__Bacteria;p__Actinobacteria;c__Actinobacteria;o__Propionibacteriales;f__Propionibacteriaceae;g__Cutibacterium;s__Propionibacterium sp. KPL1844	0.951652	0	0	0	0	0	0	0	0	0	80	0	0	0	80	0.558347	1
80f72bccd4485c2ff3694670b0ba49c9	TGGGGAATATTGCACAATGGGCGCAAGCCTGATGCAGCAACGCCGCGTGCGGGATGACGGCCTTCGGGTTGTAAACCGCTTTCAGCAGGGACGAAGCTTTTTGTGACGGTACCTGCAGAAGAAGCACCGGCTAACTACGTGCCAGCAGCCGCGGTGATACGTAGGGTGCGAGCGTTGTCCGGATTTATTGGGCGTAAAGGGCTCGTAGGCGGTTGATCGCGTCGGAAGTGGAAACTTGATGCTTAACGTTGAGCGTGCTTTCGATACGGGTTGACTTGAGGAAGGTAGGGGAGAATGGAATTCCTGGTGGAGCGGTGGAATGCGCAGATATCAGGAGGAACACCAGTGGCGAAGGCGGTTCTCTGGACCTTTCCTGACGCTGAGGAGCGAAAGCGTGGG…	k__Bacteria;p__Actinobacteria;c__Actinobacteria;o__Propionibacteriales;f__Propionibacteriaceae;g__Cutibacterium;s__Propionibacterium sp. KPL1844	0.951652	0	0	0	0	0	0	0	0	0	0	0	14	139	153	1.06784	2	y
8795116451d38afc0596b15a3d9a69cb	ACAGGGAATTGTGCGCAATGGACGAAAGTCTGACGCCGCAATGCCGCGTGAGGGATGAAGGCATTCGTGTCGTAAACCTCTTTTGCCAAGTATGAGAGTACTTGGAGAATAAGTGACTGCTAACTCTGTGCCAGCAGCAGCGGTAATACAGAGGTCACAAGCGTTATCCGGATTTATTGGGCGTAAAGCGTCTCGTAGGTGGGTTTGTAAGTTACTTTTCAAAGACCAAGGCTCAACCATGGGAAGGGAGGTAATACTACAAGTCTTGATTTATGGTGGGGTATCTGTAACTGATAGTGTAGCAGTGAAATGCGTTGATATTATCAGGAACTCCAAGGGCGAAGGCAGGATACTAACCATGTAATGACACTGAGGAACGACAGCTAGGGGAGCGAAAGGG	k__Bacteria;p__Patescibacteria;c__Microgenomatia;o__Candidatus Woesebacteria;f__uncultured bacterium;g__uncultured bacterium;s__uncultured bacterium	0.882537	0	0	0	0	0	0	0	0	0	3	0	0	0	3	0.020938	1
89eb4fb34c90dec7b9133c4ee4aa7776	TGGGGAATCTTGCGCAATGGGCGAAAGCCTGACGCAGCCATGCCGCGTGGATGATGAAGGTCTTAGGATTGTAAAATCCTTTCACCGGGGACGATAATGACGGTACCCGGAGAAGAAGCCCCGGCTAACTTCGTGCCAGCAGCCGCGGTAATACGAAGGGGGCTAGCGTTGCTCGGAATTACTGGGCGTAAAGGGCGCGTAGGCGGACAGTTAAGTTGGGGGTGAAAGCCCGGGGCTCAACCTCGGAAATGCCTTCAATACTGGCTGTCTTGAGTACGGGAGAGGTGAGTGGAACTCCGAGTGTAGAGGTGAAATTCGTAGATATTCGGAAGAACACCAGTGGCGAAGGCGACTCACTGGCCCGTTACTGACGCTGAGGCGCGAAAGCGTGGGGAGCAA…	k__Bacteria;p__Proteobacteria;c__Alphaproteobacteria;o__Caulobacterales;f__Caulobacteraceae;g__uncultured	0.998966	0	0	0	0	0	0	0	0	0	0	0	127	0	127	0.886376	1
8bc8e1db24103b69d2c6a3822d65ed1f	TAAGGAATATTGGTCAATGGACGCAAGTCTGAACCAGCCATGCCGCGTGAAGGATGAAGGTCCTCTGGATTGTAAACTTCTTTTATGTGGGACGAAACCTCTTATTCTTAAGAGACTGACGGTACCATAGGAATAAGCACCGGCTAACTCCGTGCCAGCAGCCGCGGTAATACGGAGGGTGCAAGCGTTATCCGGATTCACTGGGTTTAAAGGGAGCGTAGGAGGGCAGGTAAGTCAGTGGTGAAATCTTCGAGCTTAACTCGGAAACTGCCGTTGATACTATCTGTCTTGAATACCGTGGAGATGAGCGGAATATGTCATGTAGCGGTGAAATGCTTAGATATGACATAGAACACCAATTGCGAAGGCAGCTCGTTACACGAATATTGACTCTGAGGC…	k__Bacteria;p__Bacteroidetes;c__Bacteroidia;o__Chitinophagales;f__Chitinophagaceae;g__Flavisolibacter	0.9998	0	0	0	0	0	0	0	0	0	0	0	0	162	162	1.13065	1	y
9044a173e0808723b35780d54eb0481a	TGGGGAATTTTGCACAATGGGGGAAACCCTGATGCAGCGACGCCGCGTGATTTAGAAGGCCTTCGGGTTGTAAAAATCTTTTGTATAGGAAGAAAATGACAGTACTATACGAATAAGGTCCGGCTAATTACGTGCCAGCAGCCGCGGTAATACGTAAGGACCGAGCGTTGTCCGGAATCATTGGGCGTAAAGGGTACGTAGGCGGCTAGAAAAGTTAGAAGTCAAAGGCTATAGCTCAACTATAGTAAGCTTCTAAAACTATTTAGCTTGAGAAATGGAAGGGAAAGTGGAATTCCTAGTGTAGCGGTGGAATGCGCAGATATTAGGAAGAATACCGGTGGCGAAGGCGACTTTCTGGCCATTATCTGACGCTGAGGTGCGAAAGCGTGGGTAGCAAAC…	k__Bacteria;p__Firmicutes;c__Clostridia;o__Clostridiales;f__Family XI;g__Anaerococcus	1	0	0	0	0	9	0	0	0	0	0	0	0	0	9	0.0628141	1
95595a8e5962ef69862b877b403c5943	TAGGGAATCTTCCGCAATGGGCGAAAGCCTGACGGAGCAACGCCGCGTGAGTGATGAAGGTCTTCGGATCGTAAAACTCTGTTATTAGGGAAGAACAAATGTGTAAGTAACTATGCACGTCTTGACGGTACCTAATCAGAAAGCCACGGCTAACTACGTGCCAGCAGCCGCGGTAATACGTAGGTGGCAAGCGTTATCCGGAATTATTGGGCGTAAAGCGCGCGTAGGCGGTTTTTTAAGTCTGATGTGAAAGCCCACGGCTCAACCGTGGAGGGTCATTGGAAACTGGAAAACTTGAGTGCAGAAGAGGAAAGTGGAATTCCATGTGTAGCGGTGAAATGCGCAGAGATATGGAGGAACACCAGTGGCGAAGGCGACTTTCTGGTCTGTAACTGACGC…	k__Bacteria;p__Firmicutes;c__Bacilli;o__Bacillales;f__Staphylococcaceae;g__Staphylococcus	1	0	0	0	0	0	74	244	24	361	0	24	0	300	1027	7.16778	6	y
956e7ff1efedb897da8b91687cfe5a0f	TGGGGAATATTGCACAATGGGGGAAACCCTGATGCAGCCATGCCGCGTGTGTGAAGAAGGCCTTCGGGTTGTAAAGCACTTTCAGTTGTGAGGAAAAGTTAGTAGTTAATACCTGCTAGCCGTGACGTTAACAACAGAAGAAGCACCGGCTAACTCCGTGCCAGCAGCCGCGGTAATACGGAGGGTGCGAGCGTTAATCGGAATTACTGGGCGTAAAGCGCACGCAGGCGGTTTGTTAAGCTAGATGTGAAAGCCCCGGGCTCAACCTGGGATGGTCATTTAGAACTGGCAGACTAGAGTCTTGGAGAGGGGAGTGGAATTCCAGGTGTAGCGGTGAAATGCGTAGATATCTGGAGGAACATCAGTGGCGAAGGCGACTCCCTGGCCAAAGACTGACGC…	k__Bacteria;p__Proteobacteria;c__Gammaproteobacteria;o__Alteromonadales;f__Alteromonadaceae;g__Alteromonas	0.955475	0	0	0	2	0	0	0	0	0	0	0	0	0	2	0.0139587	1
9837889d751a3edc5fac8be1cbb08b29	TGGGGAATATTGGACAATGGGGGGAACCCTGATCCAGCCATGCCGCGTGTGTGAAGAAGGCCTTTTGGTTGTAAAGCACTTTAAGCGAGGAGGAGGCTCCTGTAGATAATACCTACAGTGAGTGGACGTTACTCGCAGAATAAGCACCGGCTAACTCTGTGCCAGCAGCCGCGGTAATACAGAGGGTGCGAGCGTTAATCGGATTTACTGGGCGTAAAGCGTGCGTAGGCGGCTGATTAAGTCGGATGTGAAATCCCTGAGCTTAACTTAGGAATTGCATTCGATACTGGTCAGCTAGAGTATGGGAGAGGATGGTAGAATTCCAGGTGTAGCGGTGAAATGCGTAGAGATCTGGAGGAATACCGATGGCGAAGGCAGCCATCTGGCCTAATACTGACG…	k__Bacteria;p__Proteobacteria;c__Gammaproteobacteria;o__Pseudomonadales;f__Moraxellaceae;g__Acinetobacter	1	0	0	0	0	0	0	223	0	0	0	0	0	0	223	1.55639	1	y
9b740e8e047c98bb45cd4dc582c1a7f9	TGGGGAATATTGGACAATGGGGGCAACCCTGATCCAGCCATGCCGCGTGTGTGAAGAAGGCCTTTTGGTTGTAAAGCACTTTAAGCAGGGAGGAGAGGCTAATGGTTAATACCCATTAGATTAGACGTTACCTGCAGAATAAGCACCGGCTAACTCTGTGCCAGCAGCCGCGGTAATACAGAGGGTGCGAGCGTTAATCGGAATTACTGGGCGTAAAGCGAGTGTAGGTGGCTCATTAAGTCACATGTGAAATCCCCGGGCTTAACCTGGGAACTGCATGTGATACTGGTGGTGCTAGAATATGTGAGAGGGAAGTAGAATTCCAGGTGTAGCGGTGAAATGCGTAGAGATCTGGAGGAATACCGATGGCGAAGGCAGCTTCCTGGCATAATATTGACA…	k__Bacteria;p__Proteobacteria;c__Gammaproteobacteria;o__Pseudomonadales;f__Moraxellaceae;g__Enhydrobacter	1	0	0	0	0	0	303	3	66	0	0	0	40	0	412	2.87549	4	y
9c828c381ea8934d269517eef8db8add	TGGGGAATATTGCACAATGGGCGCAAGCCTGATGCAGCAACGCCGCGTGAGGGATGACGGCCTTCGGGTTGTAAACCTCTTTTAGCAGGGAAGAAGCGAAAGTGACGGTACCTGCAGAAAAAGCGCCGGCTAACTACGTGCCAGCAGCCGCGGTAATACGTAGGGCGCAAGCGTTATCCGGAATTATTGGGCGTAAAGAGCTCGTAGGCGGTTTGTCGCGTCTGCTGTGAAATCCGGAGGCTCAACCTCCGGCCTGCAGTGGGTACGGGCAGACTAGAGTGCGGTAGGGGAGATTGGAATTCCTGGTGTAGCGGTGGAATGCGCAGATATCAGGAGGAACACCGATGGCGAAGGCAGATCTCTGGGCCGTAACTGACGCTGAGGAGCGAAAGGGTGGGG…	k__Bacteria;p__Actinobacteria;c__Actinobacteria;o__Micrococcales;f__Microbacteriaceae;g__Microbacterium	0.999933	0	0	0	0	0	0	0	0	0	0	0	67	0	67	0.467616	1
9d8588225463466f2b3bf49c09ea5cfc	TGGGGAATCTTAGACAATGGGGGCAACCCTGATCTAGCCATGCCGCGTGAGTGATGAAGGCCTTAGGGTTGTAAAGCTCTTTCAGCTGGGAAGATAATGACGGTACCAGCAGAAGAAGCCCCGGCTAACTCCGTGCCAGCAGCCGCGGTAATACGGAGGGGGCTAGCGTTGTTCGGAATTACTGGGCGTAAAGCGCACGTAGGCGGACTGGAAAGTTGGGGGTGAAATCCCGGGGCTCAACCTCGGAACTGCCTTCAAAACTATCAGTCTGGAGTTCGAGAGAGGTGAGTGGAATTCCGAGTGTAGAGGTGAAATTCGTAGATATTCGGAGGAACACCAGTGGCGAAGGCGGCTCACTGGCTCGATACTGACGCTGAGGTGCGAAAGCGTGGGGAGCAA…	k__Bacteria;p__Proteobacteria;c__Alphaproteobacteria;o__Rhodobacterales;f__Rhodobacteraceae;g__Paracoccus	0.991498	0	0	0	0	0	0	0	0	0	0	0	0	30	30	0.20938	1
9e8f6c3ff1774a2a4124c7c9d549103d	TAGGGAATCTTCCGCAATGGGCGAAAGCCTGACGGAGCAACGCCGCGTGAATGATGAAGGTCTTCGGATCGTAAAACTCTGTTATTAGGGAAGAACAAATGTGTAAGTAACTATGCACGTCTTGACGGTACCTAATCAGAAAGCCACGGCTAACTACGTGCCAGCAGCCGCGGTAATACGTAGGTGGCAAGCGTTATCCGGAATTATTGGGCGTAAAGCGCGCGTAGGCGGTTTTTTAAGTCTGATGTGAAAGCCCACGGCTCAACCGTGGAGGGTCATTGGAAACTGGAAAACTTGAGTGCAGAAGAGGAAAGTGGAATTCCATGTGTAGCGGTGAAATGCGCAGAGATATGGAGGAACACCAGTGGCGAAGGCGACTTTCTGGTCTGTAACTGACGC…	k__Bacteria;p__Firmicutes;c__Bacilli;o__Bacillales;f__Staphylococcaceae;g__Staphylococcus	1	0	0	0	0	0	0	0	0	0	0	0	0	146	146	1.01898	1	y
9fcf1d986c95ed7a2b67cb3516a6576a	TGGGGAATATTGGACAATGGGGGGAACCCTGATCCAGCCATGCCGCGTGTGTGAAGAAGGCCTTATGGTTGTAAAGCACTTTAAGCGAGGAGGAGGGTACTGGTATTAATACTACCAGGTACTGGACGTTACTCGCAGAATAAGCACCGGCTAACTCTGTGCCAGCAGCCGCGGTAATACAGAGGGTGCGAGCGTTAATCGGATTTACTGGGCGTAAAGCGTGCGTAGGCGGCTAATTGAGTCGGATGTGAAATCCCCGAGCTTAACTTGGGAATTGCATTCGATACTGGTTAGCTAGAGTGTGGGAGAGGATGGTAGAATTCCAGGTGTAGCGGTGAAATGCGTAGAGATCTGGAGGAATACCGATGGCGAAGGCAGCCATCTGGCCTAACACTGACG…	k__Bacteria;p__Proteobacteria;c__Gammaproteobacteria;o__Pseudomonadales;f__Moraxellaceae;g__Acinetobacter	1	0	0	0	0	0	0	0	0	0	0	0	0	87	87	0.607203	1
a3af587d8f7fa2a92ccf9e8827de6607	TGGGGAATTTTGCGCAATGGGGGAAACCCTGACGCAGCAACGCCGCGTGGAGGATGAAGTATCTTGGTACGTAAACTCCTTTCGATGGGGAAGATTATGACGGTACCCATAGAAGAAGCCCCGGCTAACTTCGTGCCAGCAGCCGCGGTAATACGAGGGGGGCAAGCGTTGTTCGGATTTATTGGGCGTAAAGGGTGCGTAGGCGGTTTGATAAGTCTGGTGTGAAATCTATGGGCTCAACCCATAGTCTGCACTAGAAACTGTCGGGCTTGAGTATGGGAGAGGTGAGTGGAATTTCCGGTGTAGCGGTGAAATGCGTAGATATCGGAAGGAACACCTGTGGCGAAAGCGGCTCACTGGACCATAACTGACGCTGAGGCACGAAAGCTAGGGGAGCAA…	k__Bacteria;p__Acidobacteria;c__Acidobacteriia;o__Acidobacteriales;f__Acidobacteriaceae (Subgroup 1);g__Granulicella	0.999657	0	0	0	0	0	0	61	0	0	0	0	0	0	61	0.42574	1
a4b60a4acd68cf04706a36a052672bf6	TGGGGAATATTGCACAATGGGCGCAAGCCTGATGCAGCGACGCCGCGTGGGGGATGACGGCCTTCGGGTTGTAAACTCCTTTCAGCCATGACGAAGCCCTTGTGGTGACGGTAGTGGTAGAAGAAGCACCGGCTAACTACGTGCCAGCAGCCGCGGTAATACGTAGGGTGCGAGCGTTGTCCGGAATTACTGGGCGTAAAGAGCTCGTAGGTGGTCTGTCGCGTCATTTGTGAAAGCCCGGGGCTTAACTCCGGGTTGGCAGGTGATACGGGCATGACTGGAGTACTGTAGGGGAGACTGGAATTCCTGGTGTAGCGGTGAAATGCGCAGATATCAGGAGGAACACCGGTGGCGAAGGCGGGTCTCTGGGCAGTAACTGACGCTGAGGAGCGAAAGCAT…	k__Bacteria;p__Actinobacteria;c__Actinobacteria;o__Corynebacteriales;f__Corynebacteriaceae;g__Corynebacterium 1;s__Corynebacterium kroppenstedtii	0.833841	0	0	0	0	0	0	0	0	0	0	0	13	0	13	0.0907314	1
a9679696572b4162577c3561b535245b	TGGGGAATCTTCCGCAATGGGCGAAAGCCTGACGGAGCAATGCCGCGTGAGTGAAGAAGGCCTTCGGGTTGTAAAACTCTGTCCTTATCGAAGAGAGAGTGTTGTAGTAACTGACAATACTAGGACGGTAGATGAGGAGGAAGCCCCGGCTAACTATGTGCCAGCAGCCGCGGTAAAACATAGGGGGCAAGCGTTGTCCGGAATCACTGGGCGTAAAGGGCGCGCAGGCGGTAAATTAAGTCAGGTGTGAAAGTTCGGGGCTCAACCCCGTGATTGCACCTGATACTGATAAACTAGAGTGTTGGAGAGGTAAGTGGAATTCCTAGTGTAGCGGTGGAATGCGTAGATATTAGGAGGAACACCAGTGGCGAAGGCGACTTACTGGCCAATAACTGACGC…	k__Bacteria;p__Firmicutes;c__Clostridia;o__Clostridiales;f__Peptococcaceae;g__Peptococcus	1	0	0	0	0	0	0	71	0	0	0	0	0	0	71	0.495533	1
ad83c0dd1210b331571894b1e0358449	TAGGGAATCTTCGGCAATGGGGGCAACCCTGACCGAGCAACGCCGCGTGAGTGAAGAAGGTTTTCGGATCGTAAAGCTCTGTTGTAAGTCAAGAACGGGTGTGAGAGTGGAAAGTTCACACTGTGACGGTAGCTTACCAGAAAGGGACGGCTAACTACGTGCCAGCAGCCGCGGTAATACGTAGGTCCCGAGCGTTGTCCGGATTTATTGGGCGTAAAGCGAGCGCAGGCGGTTTGATAAGTCTGAAGTTAAAGGCTGTGGCTCAACCATAGTTCGCTTTGGAAACTGTCAAACTTGAGTGCAGAAGGGGAGAGTGGAATTCCATGTGTAGCGGTGAAATGCGTAGATATATGGAGGAACACCGGTGGCGAAAGCGGCTCTCTGGTCTGTAACTGACGC…	k__Bacteria;p__Firmicutes;c__Bacilli;o__Lactobacillales;f__Streptococcaceae;g__Streptococcus;s__Streptococcus salivarius subsp. thermophilus	0.929757	0	0	0	21	0	0	37	0	0	0	0	0	0	58	0.404802	2	y
ae468c060492d0b857c55ad323dcfadb	TGGGGAATATTGCACAATGGGCGGAAGCCTGATGCAGCGACGCCGCGTGGGGGATGACGGCCTTCGGGTTGTAAACTCCTTTCGACCGCGAGGAAGCCGCCTGGTTGGAAGGGTGGTGACGGTAGTGGTAGAAGAAGCACCGGCTAACTACGTGCCAGCAGCCGCGGTAATACGTAGGGTGCGAGCGTTGTCCGGATTTACTGGGCGTAAAGAGCTCGTAGGTGGCTTGTCGCGTCGTCTGTGAAAGTCTGGGGCTTAACTCCGGGTGTGCAGGCGATACGGGCTGGCTTGAGTGCTGTAGGGGAGGCTGGAATTCCTGGTGTAGCGGTGGAATGCGCAGATATCAGGAGGAACACCGATGGCGAAGGCAGGTCTCTGGGCAGCCACTGACGCTGAGGA…	k__Bacteria;p__Actinobacteria;c__Actinobacteria;o__Corynebacteriales;f__Corynebacteriaceae;g__Turicella	1	0	0	0	0	0	0	0	0	0	0	0	36	0	36	0.251256	1
b815668a1e362dc6a897d2895c351449	TGGGGAATATTGGACAATGGGGGGAACCCTGATCCAGCCATGCCGCGTGTGTGAAGAAGGCCTTATGGTTGTAAAGCACTTTAAGCGAGGAGGAGGCTACTGAGACTAATACTCTTGGATAGTGGACGTTACTCGCAGAATAAGCACCGGCTAACTCTGTGCCAGCAGCCGCGGTAATACAGAGGGTGCGAGCGTTAATCGGATTTACTGGGCGTAAAGCGTGCGTAGGCGGCTTTTTAAGTCGGATGTGAAATCCCCGAGCTTAACTTGGGAATTGCATTCGATACTGGGAAGCTAGAGTATGGGAGAGGATGGTAGAATTCCAGGTGTAGCGGTGAAATGCGTAGAGATCTGGAGGAATACCGATGGCGAAGGCAGCCATCTGGCCTAATACTGACG…	k__Bacteria;p__Proteobacteria;c__Gammaproteobacteria;o__Pseudomonadales;f__Moraxellaceae;g__Acinetobacter	1	0	0	0	0	0	0	0	0	0	0	0	45	0	45	0.31407	1
bae1acb92fb9a35df834f1e18515c87f	TGGGGAATATTGCACAATGGGGGAAACCCTGATGCAGCCATGCCGCGTGTGTGAAGAAGGCTCTAGGGTTGTAAAGCACTTTCAGTAGGGAGGAAAGGGTAGTCGTTAATACCGGCTAGCTGTGACGTTACCTACAGAAGAAGCACCGGCTAACTCCGTGCCAGCAGCCGCGGTAATACGGAGGGTGCAAGCGTTAATCGGAATTACTGGGCGTAAAGCGCGCGTAGGCGGTTTGTTAAGCGAGATGTGAAAGCCCAGGGCTCAACCTTGGAATTGCATTTCGAACTGGCAAGCTAGAGTACAGAAGAGGGTGGTGGAATTTCCAGTGTAGCGGTGAAATGCGTAGAGATTGGAAGGAACATCAGTGGCGAAGGCGACCACCTGGACTGATACTGACGC…	k__Bacteria;p__Proteobacteria;c__Gammaproteobacteria;o__Cellvibrionales;f__Cellvibrionaceae	0.998554	7	0	0	0	0	0	0	0	0	0	0	0	0	7	0.0488554	1
bb942e7f490ec32bf74c0de6e5ff1b46	TGGGGAATTTTGGACAATGGGCGCAAGCCTGATCCAGCAATGCCGCGTGCGGGAAGAAGGCCTTCGGGTTGTAAACCGCTTTTGTACGGAACGAAAAGGCTCTGGCTAATACCTGGGGCTGATGACGGTACCGTAAGAATAAGCACCGGCTAACTACGTGCCAGCAGCCGCGGTAATACGTAGGGTGCGAGCGTTAATCGGAATTACTGGGCGTAAAGCGTGCGCAGGCGGTCTTGTAAGACAGAGGTGAAATCCCTGGGCTCAACCTAGGAATGGCCTTTGTGACTGCAAGGCTGGAGTGCGGCAGAGGGGGATGGAATTCCGCGTGTAGCAGTGAAATGCGTAGATATGCGGAGGAACACCGATGGCGAAGGCAGTCCCCTGGGCCTGCACTGACGC…	k__Bacteria;p__Proteobacteria;c__Gammaproteobacteria;o__Betaproteobacteriales;f__Burkholderiaceae;g__Tepidimonas	0.999836	0	0	0	0	0	0	0	0	0	0	0	0	75	75	0.523451	1
bea174f04344cf1d5cfe71e2ba553a8b	TGGGGAATATTGCACAATGGGCGCAAGCCTGATGCAGCGACGCCGCGTGGGGGATGACGGCCTTCGGGTTGTAAACTCCTTTCAGCCATGACGAAGCCTCTTTTGGGGTGACGGTAGTGGTAGAAGAAGCACCGGCTAACTACGTGCCAGCAGCCGCGGTAATACGTAGGGTGCGAGCGTTGTCCGGAATTACTGGGCGTAAAGAGCTCGTAGGTGGTCTGTCGCGTCATTTGTGAAAGCCCGGGGCTTAACTCCGGGTTGGCAGGTGATACGGGCATGACTGGAGTACTGTAGGGGAGACTGGAATTCCTGGTGTAGCGGTGAAATGCGCAGATATCAGGAGGAACACCGGTGGCGAAGGCGGGTCTCTGGGCAGTAACTGACGCTGAGGAGCGAAAG…	k__Bacteria;p__Actinobacteria;c__Actinobacteria;o__Corynebacteriales;f__Corynebacteriaceae;g__Corynebacterium 1;s__Corynebacterium kroppenstedtii	0.990594	0	0	0	0	0	0	0	0	0	0	35	0	0	35	0.244277	1
bf5ae87cd4f062f8ce914d7b4158c1f7	TGGGGAATTTTGGACAATGGGCGAAAGCCTGATCCAGCCATTCCGCGTGAGTGAAGAAGGCCTTCGGGTTGTAAAGCTCTTTCGCAAGGGAAGAAAACTTATCCTCTAACATAGGGTGAGGCTGACGGTACCTTGACAAGAAGCACCGGCTAACTACGTGCCAGCAGTCGCGGTAATACGTAGGGTGCGAGCGTTAATCGGAATTACTGGGCGTAAAGGGTGCGCAGGCGGTTTTGTAAGTCAGATGTGAAATCCCCGAGCTCAACTTGGGAACTGCGTTTGAAACTACAAGACTAGAATATGTCAGAGGGGGGTAGAATTCCACGTGTAGCAGTGAAATGCGTAGAGATGTGGAGGAATACCAATGGCGAAGGCAGCCCCCTGGGATAATATTGACGC…	k__Bacteria;p__Proteobacteria;c__Gammaproteobacteria;o__Betaproteobacteriales;f__Methylophilaceae;g__Methylotenera	0.9962	0	0	6	0	0	0	0	0	0	0	0	0	0	6	0.041876	1
c072501f385a13eb5571976000188c72	TGGGGAATATTGCACAATGGGCGGAAGCCTGATGCAGCAACGCCGCGTGCGGGATGACGGCCTTCGGGTTGTAAACCGCTTTCGCCTGTGACGAAGCGTGAGTGACGGTAATGGGTAAAGAAGCACCGGCTAACTACGTGCCAGCAGCCGCGGTGATACGTAGGGTGCGAGCGTTGTCCGGATTTATTGGGCGTAAAGGGCTCGTAGGTGGTTGATCGCGTCGGAAGTGTAATCTTGGGGCTTAACCCTGAGCGTGCTTTCGATACGGGTTGACTTGAGGAAGGTAGGGGAGAATGGAATTCCTGGTGGAGCGGTGGAATGCGCAGATATCAGGAGGAACACCAGTGGCGAAGGCGGTTCTCTGGGCCTTTCCTGACGCTGAGGAGCGAAAGCGTGGGG…	k__Bacteria;p__Actinobacteria;c__Actinobacteria;o__Propionibacteriales;f__Propionibacteriaceae;g__Cutibacterium	1	4	32	12	0	0	188	526	66	1149	475	74	125	530	3181	22.2013	11	y
c203e597f496e91c27ff65b006db8051	TGGGGAATATTGGACAATGGGCGCAAGCCTGATCCAGCCATGCCGCGTGAGTGATGAAGGCCCTAGGGTTGTAAAGCTCTTTTGTGCGGGAAGATAATGACGGTACCGCAAGAATAAGCCCCGGCTAACTTCGTGCCAGCAGCCGCGGTAATACGAAGGGGGCTAGCGTTGCTCGGAATCACTGGGCGTAAAGGGTGCGTAGGCGGGTCTTTAAGTCAGGGGTGAAATCCTGGAGCTCAACTCCAGAACTGCCTTTGATACTGAGGATCTTGAGTTCGGGAGAGGTGAGTGGAACTGCGAGTGTAGAGGTGAAATTCGTAGATATTCGCAAGAACACCAGTGGCGAAGGCGGCTCACTGGCCCGATACTGACGCTGAGGCACGAAAGCGTGGGGAGCAA…	k__Bacteria;p__Proteobacteria;c__Alphaproteobacteria;o__Rhizobiales;f__Xanthobacteraceae	1	0	0	0	0	0	0	51	0	0	0	0	0	0	51	0.355946	1
c4e8e8fab39a30d897ac96cf223e3900	TAAGGAATATTGGTCAATGGACGCAAGTCTGAACCAGCCATGCCGCGTGAAGGATGAAGGCCCTCTGGGTTGTAAACTTCTTTTATCTGGGACGAAACACTCTTTTTCTAAAGAGCTTGACGGTACCAGAGGAATAAGCACCGGCTAACTCCGTGCCAGCAGCCGCGGTAATACGGAGGGTGCGAGCGTTATCCGGATTCACTGGGTTTAAAGGGTGCGTAGGTGGGAATGTAAGTCAGTGGTGAAATCTCCGTGCTTAACATGGAAACTGCCATTGATACTATGTTTCTTGAATTATCTGGAGGTCAGCGGAATATGTCATGTAGCGGTGAAATGCTTAGATATGACATAGAACACCAATTGCGAAGGCAGCTGGCTACAGGTTTATTGACACTGAGG…	k__Bacteria;p__Bacteroidetes;c__Bacteroidia;o__Chitinophagales;f__Chitinophagaceae;g__Segetibacter	0.999889	0	0	0	0	0	0	0	0	0	0	0	41	0	41	0.286153	1
c75ebe524e8e3d8e063dcd590b770f80	TAAGGAATATTGCGCAATGGGGGAAACCCTGACGCAGCAACGCCGCGTGGAGGATGACACTTTTCGGAGCGTAAACTCCTTTTATCAGGAAAGAATAATGACGGTACCTGATGAATAAGCACCGGCTAACTCCGTGCCAGCAGCCGCGGTAATACGGGGGGTGCAAGCGTTACTCGGAATCACTGGGCGTAAAGGACGCGTAGGCGGATTATCAAGTCTTTTGTGAAATCTAGTGGCTTAACCACTAAACTGCTTAGGAAACTGATAGTCTAGAGTAGGGGAGAGGTAGATGGAATTCTTGGTGTAGGGGTAAAATCCGTAGAGATCAAGAAGAATACCCATTGCGAAAGCGATCTGCTGGAACCTAACTGACGCTGAGGCGTGAAAGCGTGGGTAGCA…	k__Bacteria;p__Epsilonbacteraeota;c__Campylobacteria;o__Campylobacterales;f__Campylobacteraceae;g__Campylobacter;s__Campylobacter ureolyticus ACS-301-V-Sch3b	0.88361	0	0	0	0	9	0	0	0	0	0	0	0	0	9	0.0628141	1
cbac3618d22a70cb18f6139f7b740380	TAGGGAATCTTCGGCAATGGACGGAAGTCTGACCGAGCAACGCCGCGTGAGTGAAGAAGGTTTTCGGATCGTAAAGCTCTGTTGTAAGAGAAGAACGAGTGTGAGAGTGGAAAGTTCACGCTGTGACGGTATCTTACCAGAAAGGGACGGCTAACTACGTGCCAGCAGCCGCGGTAATACGTAGGTCCCGAGCGTTGTCCGGATTTATTGGGCGTAAAGCGAGCGCAGGCGGTTAGATAAGTCTGAAGTTAAAGGCTGTGGCTTAACCATAGTACGCTTTGGAAACTGTTTAACTTGAGTGCAAGAGGGGAGAGTGGAATTCCATGTGTAGCGGTGAAATGCGTAGATATATGGAGGAACACCGGTGGCGAAAGCGGCTCTCTGGCTTGTAACTGACGC…	k__Bacteria;p__Firmicutes;c__Bacilli;o__Lactobacillales;f__Streptococcaceae;g__Streptococcus	1	0	0	0	0	0	0	29	0	0	0	0	0	0	29	0.202401	1
cbf1d9cccfac2576101e7a02f5a0b0cd	TGGGGAATATTGGACAATGGGCGCAAGCCTGATCCAGCCATACCGCGTGGGTGAAGAAGGCCTTCGGGTTGTAAAGCCCTTTTGTTGGGAAAGAAATCCAGCTGGCTAATACCCGGTTGGGATGACGGTACCCAAAGAATAAGCACCGGCTAACTTCGTGCCAGCAGCCGCGGTAATACGAAGGGTGCAAGCGTTACTCGGAATTACTGGGCGTAAAGCGTGCGTAGGTGGTCGTTTAAGTCCGTTGTGAAAGCCCTGGGCTCAACCTGGGAACTGCAGTGGATACTGGGCGACTAGAATGTGGTAGAGGGTAGCGGAATTCCTGGTGTAGCAGTGAAATGCGTAGAGATCAGGAGGAACATCCATGGCGAAGGCAGCTACCTGGACCAACATTGACAC…	k__Bacteria;p__Proteobacteria;c__Gammaproteobacteria;o__Xanthomonadales;f__Xanthomonadaceae;g__Stenotrophomonas	0.999999	0	0	0	0	0	0	50	0	0	0	0	0	0	50	0.348967	1
cc06b4a0146591e922e1f9c019a63485	TGGGGAATATTGCACAATGGGCGAAAGCCTGATGCAGCAACGCCGCGTGAGGGATGACGGCCTTCGGGTTGTAAACCTCTTTTAGTAGGGAAGAAGCGAAAGTGACGGTACCTGCAGAAAAAGCACCGGCTAACTACGTGCCAGCAGCCGCGGTAATACGTAGGGTGCAAGCGTTGTCCGGAATTATTGGGCGTAAAGAGCTCGTAGGCGGTTTGTCGCGTCTGCTGTGAAATCCCGAGGCTCAACCTCGGGTCTGCAGTGGGTACGGGCAGACTAGAGTGTGGTAGGGGAGATTGGAATTCCTGGTGTAGCGGTGGAATGCGCAGATATCAGGAGGAACACCGATGGCGAAGGCAGATCTCTGGGCCATTACTGACGCTGAGGAGCGAAAGCATGGGG…	k__Bacteria;p__Actinobacteria;c__Actinobacteria;o__Micrococcales;f__Microbacteriaceae	0.999903	0	0	0	0	0	0	0	0	0	0	0	7	0	7	0.0488554	1
cdd9f4058a85c5908174d27878f54eb7	CAGGGAATATTGTGCAATGAGCGAAAGCTTGACACAGCGACACCGCGTGTGGGATGACGGTTCTAGGATTGTAAACCACTTTCAGGAGGGAAGAAAATGACGGTACCTCCACAAGAAGACCCGGCCAACTATGTGCCAGCAGCCGCGGTAATACATAGGGGTCAAGCGTTGTCCGGATTTAATGGGCGTAAAGAGCTCGTAGGCGGTTCAACAAGTCGGTCGTAAAAGTTTAGGGCTCAACCATAAAATGTCGATCGATACTGTTGTGACTAGGATACGGTAGAGGTGAATGGAATTCCGAGTGTAGCGGTGAAATGCGTAGATATTCGGAGGAACACCAATTGCGAAGGCAGTTCACTGGACCGTGATCGACGCTGAGGAGCGAAAGCTAGGGGAGCA…	k__Bacteria;p__Actinobacteria;c__Acidimicrobiia;o__Actinomarinales;f__Actinomarinaceae;g__Candidatus Actinomarina	1	0	0	0	0	0	0	0	0	28	0	0	0	0	28	0.195422	1
d04c6fb77329a00b6adf9b7ea7da4b11	TGGGGAATATTGGACAATGGGCGCAAGCCTGATCCAGCAATGCCGCGTGAGTGATGAAGGCCTTAGGGTTGTAAAGCTCTTTTACCAGGGATGATAATGACAGTACCTGGAGAATAAGCTCCGGCTAACTCCGTGCCAGCAGCCGCGGTAATACGGAGGGAGCTAGCGTTGTTCGGAATTACTGGGCGTAAAGCGCGCGTAGGCGGTTACTCAAGTCAGAGGTGAAAGCCCGGGGCTCAACCCCGGAACTGCCTTTGAAACTAGGTGACTAGAATCTTGGAGAGGTCAGTGGAATTCCGAGTGTAGAGGTGAAATTCGTAGATATTCGGAAGAACACCAGTGGCGAAGGCGACTGACTGGACAAGTATTGACGCTGAGGTGCGAAAGCGTGGGGAGCAA…	k__Bacteria;p__Proteobacteria;c__Alphaproteobacteria;o__Sphingomonadales;f__Sphingomonadaceae;g__Novosphingobium	0.990701	0	0	0	0	0	0	0	0	198	0	0	0	0	198	1.38191	1	y
d4e016c0a6a93b4f0aecfd82f057b550	TAGGGAATTTTCCACAATGGACGAAAGTCTGATGGAGCAACGCCGCGTGCAGGATGAAGGCTTTCGGGTCGTAAACTGCTTTTATATGTGACGATTATGACGGTAGCATATGAATAAGGATCGGCTAACTCCGTGCCAGCAGCCGCGGTCATACGGAGGATCCAAGCGTTATCCGGAATTACTGGGCGTAAAGAGTTGCGTAGGTGGCATTGTAAGTTGTTAGTGAAAGCGTTCGGCTCAACCGAATATCCATTAACAAAACTACAAAGCTAGAGGATGAGAGAGGTTATTGGAATTCCTAGTGTAGGAGTGAAATCCGTAGATATTAGGAGGAACACCGATGGCGTAGGCAGATAACTGGCTCATTCCTGACACTAAGGCACGAAAGCGTGGGTAGCA…	k__Bacteria;p__Patescibacteria;c__Saccharimonadia;o__Saccharimonadales	1	0	0	0	0	0	0	0	0	0	0	14	0	0	14	0.0977108	1
d613201b45952fb88ab86c1f3703cd65	TGGGGAATATTGGACAATGGGGGCAACCCTGATCCAGCGATGCCGCGTGAGTGAAGAAGGCCTTCGGGTTGTAAAGCTCTTTCGCGGGGGAAGAAACCCCGGCGGTTAACACCCGCCGGAACTGACGGTACCCCGACAAGAAGCACCGGCTAACTACGTGCCAGCAGCCGCGGTAATACGTAGGGTGCGAGCGTTAATCGGAATTACTGGGCGTAAAGCGTGTGTAGGCGGCCGTGCAAGTCAGATGTGAAAGCCCCGGGCTCAACCTGGGAACTGCGTTTGAAACTGTGCGGCTAGAGTTCGGCAGGGGAAGATGGAATTCCGTGTGTAGCAGTGAAATGCGTAGATATACGGAAGAACACTAATAGCGAAGGCATTCTTCTGGGCCGATACTGACGC…	k__Bacteria;p__Proteobacteria;c__Gammaproteobacteria;o__Betaproteobacteriales;f__EC94;g__uncultured marine bacterium;s__uncultured marine bacterium	0.8921	0	0	0	48	0	0	193	0	0	0	0	0	302	543	3.78978	3	y
d6b82bed5839a0301a7fdce5e37950ce	TGGGGAATATTGCACAATGGGGGAAACCCTGATGCAGCGACGCAGCGTGCGGGATGACGGCCTTCGGGTTGTAAACCGCTTTCAGCAGGGAAGAAGCCCTTCGGGGTGACGGTACCTGCAGAAGAAGTACCGGCTAACTACGTGCCAGCAGCCGCGGTAATACGTAGGGTACAAGCGTTGTCCGGAATTATTGGGCGTAAAGAGCTCGTAGGTGGTTGGTCACGTCTGCTGTGGAAACGCAACGCTTAACGTTGCGCGTGCAGTGGGTACGGGCTGACTAGAGTGCAGTAGGGGAGTCTGGAATTCCTGGTGTAGCGGTGAAATGCGCAGATATCAGGAGGAACACCGGTGGCGAAGGCGGGACTCTGGGCTGTAACTGACACTGAGGAGCGAAAGCAT…	k__Bacteria;p__Actinobacteria;c__Actinobacteria;o__Micrococcales;f__Brevibacteriaceae;g__Brevibacterium	1	0	0	0	0	0	0	0	0	0	0	0	0	62	62	0.432719	1
dfe083efb0369f663ea0bcd08e26d0bf	TGGGTAATATTGCACAATGGGCGGAAGCCTGATGCAGCAACGCCGCGTGCGGGATGACGGCCTTCGGGTTGTAAACCGCTTTCGCCTGTGACGAAGCGTGAGTGACGGTAATGGGTAAAGAAGCACCGGCTAACTACGTGCCAGCAGCCGCGGTGATACGTAGGGTGCGAGCGTTGTCCGGATTTATTGGGCGTAAAGGGCTCGTAGGTGGTTGATCGCGTCGGAAGTGTAATCTTGGGGCTTAACCCTGAGCGTGCTTTCGATACGGGTTGACTTGAGGAAGGTAGGGGAGAATGGAATTCCTGGTGGAGCGGTGGAATGCGCAGATATCAGGAGGAACACCAGTGGCGAAGGCGGTTCTCTGGGCCTTTCCTGACGCTGAGGAGCGAAAGCGTGGGG…	k__Bacteria;p__Actinobacteria;c__Actinobacteria;o__Propionibacteriales;f__Propionibacteriaceae;g__Cutibacterium	1	0	0	0	0	0	0	0	0	0	0	0	0	88	88	0.614182	1
e2f0d1e3b41e9407c084327fe627edaf	TGGGGAATATTGCACAATGGGCGCAAGCCTGATGCAGCGACGCCGCGTGAGGGATGACGGCCTTCGGGTTGTAAACCTCTTTCAGTAGGGAAGAAGCGAAAGTGACGGTACCTGCAGAAGAAGCACCGGCTAACTACGTGCCAGCAGCCGCGGTAATACGTAGGGTGCGAGCGTTATCCGGAATTATTGGGCGTAAAGAGCTCGTAGGCGGTTTGTCGCGTCTGTCGTGAAAGTCCGGGGCTTAACCCCGGATCTGCGGTGGGTACGGGCAGACTAGAGTGCAGTAGGGGAGACTGGAATTCCTGGTGTAGCGGTGGAATGCGCAGATATCAGGAGGAACACCGATGGCGAAGGCAGGTCTCTGGGCTGTAACTGACGCTGAGGAGCGAAAGCATGGGG…	k__Bacteria;p__Actinobacteria;c__Actinobacteria;o__Micrococcales;f__Micrococcaceae;g__Micrococcus	0.999661	10	27	0	0	0	0	0	13	0	0	0	0	27	77	0.537409	4	y
e4c77d0db323d5f6efe603e126b8a1b2	TGAGGAATATTGGACAATGGGCGGGAGCCTGATCCAGCCATGCCGCGTGCAGGAAGACAGCCCTATGGGTCGTAAACTGCTTTTGTACGGGAAGAAACACCCCCTCGTGAGGGGGCTTGACGGTACCGTGCGAATAAGGACCGGCTAACTCCGTGCCAGCAGCCGCGGTAATACGGAGGGTCCGAGCGTTATCCGGAATCATTGGGTTTAAAGGGTCCGTAGGCGGGCGGCTAAGTCAGTGGTGAAAGTCTGCAGCTCAACTGTAGAACTGCCATTGATACTGGTCGCCTTGAATTAGTGTGAAGTGGCCAGAATATGTGGTGTAGCGGTGAAATGCTTAGATATCACATGGAATACCGATTGCGAAGGCAGGCCACTAACACTATATTGACGCTGATG…	k__Bacteria;p__Bacteroidetes;c__Bacteroidia;o__Flavobacteriales;f__Flavobacteriaceae;g__Aequorivita	0.921246	0	0	0	0	0	0	21	0	0	0	0	0	0	21	0.146566	1
e90bd8692f31febd8df3914d620ab0c4	TGGGGAATATTGCACAATGGGCGGAAGCCTGATGCAGCAACGCCGCGTGAGGGATGACGGCCTTCGGGTTGTAAACCTCTTTTAGCAGGGAAGAAGCGAAAGTGACGGTACCTGCAGAAAAAGCACCGGCTAACTACGTGCCAGCAGCCGCGGTAATACGTAGGGTGCAAGCGTTATCCGGAATTATTGGGCGTAAAGAGCTCGTAGGCGGTTTGTCGCGTCTGCTGTGAAATCCGGAGGCTCAACCTCCGGCCTGCAGTGGGTACGGGCAGACTAGAGTGCGGTAGGGGAGATTGGAATTCCTGGTGTAGCGGTGGAATGCGCAGATATCAGGAGGAACACCGATGGCGAAGGCAGATCTCTGGGCCGTTACTGACGCTGAGGAGCGAAAGGGTGGGG…	k__Bacteria;p__Actinobacteria;c__Actinobacteria;o__Micrococcales;f__Microbacteriaceae;g__Microbacterium	0.998962	0	0	0	0	0	0	0	0	0	0	0	30	0	30	0.20938	1
ea48a6a8a63b744242706761847e8819	CAAGGAATTTTCCGCAATGGGCGAAAGCCTGACGGAGCAACGCCGCGTGTGGGATGACGCTTTTCGGAGTGTAAACCACTGTTCGTGGGGACGAAGCACTGACGGTACCCACGGAGGAAGGCCCGGCTAACTACGTGCCAGCAGCCGCGGTAATACGTAGGGGTCGAGCGTTGTCCGGAGTTACTGGGCGTAAAGCGCATGCAGGCGGCTCATTACGCACGGCGTGAAAGCCCCCGGCTCAACCGGGGAGGGTCGTCGTGTACGGGTGAGCTTGAGGGTATCAGGGGCTGGTGGAATTCCCGGTGTAGTGGTGAAATGCGTAGAGATCGGGAGGAACACCTGTGGCGAAGGCGGCCAGCTGGGATACACCTGACGCTGAGATGCGAAGGCGTGGGGAGC…	k__Bacteria;p__Chloroflexi;c__Chloroflexia;o__Thermomicrobiales;f__JG30-KF-CM45;g__Paraburkholderia tropica;s__Paraburkholderia tropica	0.911547	0	0	0	0	0	0	0	0	0	0	0	0	238	238	1.66108	1	y
eb6d3672f4b8290e5c1ba71cea4f8dbb	TAGGGAATATTGGACAATGGGGGAAACCCTGATCCAGCAATGCCGCGTGAGTGATGAAGGCCTTAGGGTTGTAAAGCTCTTTTACCCGGGATGATAATGACAGTACCGGGAGAATAAGCTCCGGCTAACTCCGTGCCAGCAGCCGCGGTAATACGGAGGGAGCTAGCGTTGTTCGGAATTACTGGGCGTAAAGCGCACGTAGGCGGCTATTCAAGTCAGAGGTGAAAGCCCGGGGCTCAACCCCGGAACTGCCTTTGAAACTAGATAGCTTGAATCCAGGAGAGGTGAGTGGAATTCCGAGTGTAGAGGTGAAATTCGTAGATATTCGGAAGAACACCAGTGGCGAAGGCGGCTCACTGGACTGGTATTGACGCTGAGGTGCGAAAGCGTGGGGAGCAA…	k__Bacteria;p__Proteobacteria;c__Alphaproteobacteria;o__Sphingomonadales;f__Sphingomonadaceae;g__Sphingobium;s__Sphingobium yanoikuyae	0.888304	0	0	0	0	0	0	0	0	147	0	0	0	0	147	1.02596	1	y
efad2a4a256e2182af01af02c5a6e8d6	TGGGGAATATTGCACAATGGGCGAAAGCCTGATGCAGCGACGCCGCGTGAGGGATGACGGCCTTCGGGTTGTAAACCTCTTTCAGTAGGGAAGAAGCGAAAGTGACGGTACCTGCAGAAGAAGCACCGGCTAACTACGTGCCAGCAGCCGCGGTAATACGTAGGGTGCGAGCGTTATCCGAAATTATTGGGCGTAAAGAGCTCGTAGGCGGTTTGTCGCGTCTGTCGTGAAAGTCCGGGGCTTAACCCCGGATCTGCGGTGGGTACGGGCAGACTAGAGTGCAGTAGGGGAGACTGGAATTCCTGGTGTAGCGGTGGAATGCGCAGATATCAGGAGGAACACCGATGGCGAAGGCAGGTCTCTGGGCTGTAACTGACGCTGAGGAGCGAAAGCATGGGG…	k__Bacteria;p__Actinobacteria;c__Actinobacteria;o__Micrococcales;f__Micrococcaceae;g__Micrococcus	0.999665	0	0	0	0	0	0	0	0	0	0	0	0	52	52	0.362926	1
f012b51fd22973ca6d75162101c58d77	TGGGGAATCTTGCGCAATGGGCGAAAGCCTGACGCAGCCATGCCGCGTGAATGATGAAGGTCTTAGGATTGTAAAATTCTTTCACCGGGGACGATAATGACGGTACCCGGAGAAGAAGCCCCGGCTAACTTCGTGCCAGCAGCCGCGGTAATACGAAGGGGGCTAGCGTTGCTCGGAATTACTGGGCGTAAAGGGCGCGTAGGCGGATCGTTAAGTCAGAGGTGAAATCCCAGGGCTCAACCCTGGAACTGCCTTTGATACTGGCGATCTTGAGTATGAGAGAGGTATGTGGAACTCCGAGTGTAGAGGTGAAATTCGTAGATATTCGGAAGAACACCAGTGGCGAAGGCGACATACTGGCTCATTACTGACGCTGAGGCGCGAAAGCGTGGGGAGCAA…	k__Bacteria;p__Proteobacteria;c__Alphaproteobacteria;o__Caulobacterales;f__Caulobacteraceae;g__Brevundimonas;s__Brevundimonas diminuta	0.902957	0	0	0	0	0	0	0	9	0	0	0	0	0	9	0.0628141	1
f10abcfb58070db144ab557203b15112	TGGGGAATATTGCGCAATGGGCGAAAGCCTGACGCAGCGACGCCGCGTGGGGGATGACGGCCTTCGGGTTGTAAACCTCTTTCAGCAGGGACGAAGCGAAAGTGACGGTACCTGCAGAAGAAGCACCGGCCAACTACGTGCCAGCAGCCGCGGTAATACGTAGGGTGCAAGCGTTGTCCGGAATTATTGGGCGTAAAGAGCTCGTAGGCGGTTTGTTGCGTCGGCTGTGAAAACCTGAGGCTCAACCTCAGGCCTGCAGTCGATACGAGCAGACTAGAGTGTTGCAGGGGAGACTGGAATTCCTGGTGTAGCGGTGAAATGCGCAGATATCAGGAGGAACACCGGTGGCGAAGGCGGGTCTCTGGGCAACAACTGACGCTGAGGAGCGAAAGCGTGGGG…	k__Bacteria;p__Actinobacteria;c__Actinobacteria;o__Frankiales;f__Geodermatophilaceae;g__Blastococcus;s__uncultured bacterium	0.818417	0	0	0	0	0	0	31	0	0	0	0	0	0	31	0.21636	1
f131d39a461ff551e575a2d41ce20d41	TGGGGGATATTGCACAATGGAGGAAACTCTGATGCAGCGACGCCGCGTGAGGGAAGAAGGCCTTCGGGTTGTAAACCTCTGTCTTTGGGGACGAAGAAAATGACGGTACCCAAGGAGGAAGCCACGGCTAACTACGTGCCAGCAGCCGCGGTAATACGTAGGTGGCAAGCGTTGTCCGGAATTACTGGGTGTAAAGGGTGCGCAGGCGGGATGGCAAGTTGGATGTGAAAACTCCGGGCTCAACCCGGAGCCTGCATTCAAAACTGCTGTTCTTGAGTGAAGTAGAGGCAGGCGGAATTCCCGGTGTAGCGGTGAAATGCGTAGATATCGGGAGGAACACCAGTGGCGAAGGCGGCCTGCTGGGCTTTTACTGACGCTGAGGCACGAAAGCATGGGTAG…	k__Bacteria;p__Firmicutes;c__Clostridia;o__Clostridiales;f__Ruminococcaceae;g__Ethanoligenens;s__uncultured bacterium	0.999786	0	0	0	0	0	0	0	0	0	0	0	0	231	231	1.61223	1	y
f204830d69736039a40529677f9240a3	TGGGGAATATTGGACAATGGGCGCAAGCCTGATCCAGCAATACCTCGTGTGTGAAGAAGGCCTTCGGGTTGTAAAGCACTTTCAATTGGGAAGAAGGATGTGTAGTTAATACCTGCATATTTTGACGGTACCTTTAGAAGAAGCACCGGCTAACTCCGTGCCAGCAGCCGCGGTAATACGGAGGGTGCAAGCGTTAATCGGAATTACTGGGCGTAAAGCGCGCGTAGGCGGTTTGATAAGTCAGATGTGAAAGCCCCGGGCTTAACCTGGGAACTGCATCTGAAACTATCTCACTAGAGTATGGTAGAGGGAAGTGGAATTCCACATGTAGCGGTGAAATGCGTAGAGATGTGGAGGAACACCAGTGGCGAAGGCGACTTCCTGGACCAATACTGACGC…	k__Bacteria;p__Proteobacteria;c__Gammaproteobacteria;o__Arenicellales;f__Arenicellaceae;g__Perspicuibacter;s__uncultured bacterium	0.90048	5	0	70	0	0	0	0	0	0	0	0	0	0	75	0.523451	2	y
f517cca90a6e506d9d890f0c035365c5	CAGGGAATATTGTGCAATGAGCGAAAGCTTGACACAGCGACACCGCGTGTGGGATGACGGTTCTAGGATTGTAAACCACTTTCAGGAGGGAAGAAAATGACGGTACCTCCACAAGAAGACCCGGCCAACTATGTGCCAGCAGCCGCGGTAATACATAGGGGTCAAGCGTTGTCCGGATTTATTGGGCGTAAAGAGCTCGTAGGCGGTTCAACAAGTCGGTCGTAAAAGTTTAGGGCTCAACCATAAAATGTCGATCGATACTGTTGTGACTAGGATACGGTAGAGGTGAATGGAATTCCGAGTGTAGCGGTGAAATGCGTAGATATTCGGAGGAACACCAATTGCGAAGGCAGTTCACTGGACCGTGATCGACGCTGAGGAGCGAAAGCTAGGGGAGCA…	k__Bacteria;p__Actinobacteria;c__Acidimicrobiia;o__Actinomarinales;f__Actinomarinaceae;g__Candidatus Actinomarina	1	0	0	0	0	0	0	0	0	154	0	0	0	0	154	1.07482	1	y
f5aad85f8d4883319e01a95068924701	TGGGGAATATTGGGCAATGGGCGAAAGCCTGACCCAGCTATGCCGCGTGAGTGATGAAGGCCTTAGGGTTGTAAAGCTCTTTTAGATGGGAAGATAATGACGGTACCATCAGAAAAAGCCCCGGCTAACTTCGTGCCAGCAGCCGCGGTAATACGAAGGGGGCAAGCGTTGCTCGGATTTATTGGGCGTAAAGGGTGTGTAGGTGGTTTGATAAGTTAGATGTGAAAGCCCGGGGCTTAACCCCGGAACTGCATTTAAAACTGTTGAACTTGAAGATCACAGAGGTAAGCAGAATTTCCAGTGTAGAGGTGAAATTCGTAGATATTGGAAAGAATACCAACGGCGAAGGCAGCTTACTGGGTGACTCTTGACACTGAGGCACGAAAGCGTGGGGAGCAA…	k__Bacteria;p__Proteobacteria;c__Alphaproteobacteria;o__Rhodospirillales;f__uncultured	0.999574	0	0	0	0	0	0	17	0	0	0	0	0	0	17	0.118649	1
f7a821be433423fb2e3645816b5e6999	TGGGGAATATTGGACAATGGGGGCAACCCTGATCCAGCCATGCCGCGTGAGTGATGAAGGCCCTAGGGTTGTAAAGCTCTTTTGTGCGGGAAGATAATGACGGTACCGCAAGAATAAGCCCCGGCTAACTTCGTGCCAGCAGCCGCGGTAATACGAAGGGGGCTAGCGTTGCTCGGAATCACTGGGCGTAAAGGGTGCGTAGGCGGGTCTTTAAGTCAGGGGTGAAATCCTGGAGCTCAACTCCAGAACTGCCTTTGATACTGAAGATCTTGAGTTCGGGAGAGGTGAGTGGAACTGCGAGTGTAGAGGTGAAATTCGTAGATATTCGCAAGAACACCAGTGGCGAAGGCGGCTCACTGGCCCGATACTGACGCTGAGGCACGAAAGCGTGGGGAGCAA…	k__Bacteria;p__Proteobacteria;c__Alphaproteobacteria;o__Rhizobiales;f__Xanthobacteraceae;g__Bradyrhizobium	0.945894	0	14	0	24	0	0	0	0	0	0	0	0	0	38	0.265215	2	y
fbe4c957929b45c10323325544571091	TGGGGAATATTGGACAATGGGCGCAAGCCTGATCCAGCAATGCCGCGTGTGTGAAGAAGGCCTTCGGGTTGTAAAGCAATTTTATCAGGAGCGAAATACCATCGGCTAATACCCGGTGGGGCTGACGGTACCTGAGGAATAAGCACCGGCTAACTTCGTGCCAGCAGCCGCGGTAATACGAAGGGTGCAAGCGTTAATCGGAATTACTGGGCGTAAAGCGTGCGTAGGCGGTGAGTTAAGTCTGTTGTGAAATCCCCGGGCTCAACCTGGGAATGGCAATGGATACTGGCTCGCTAGAGTGTGATAGAGGATGGTGGAATTCCCGGTGTAGCGGTGAAATGCGTAGAGATCGGGAGGAACATCAGTGGCGAAGGCGGCCATCTGGATCAACACTGACGC…	k__Bacteria;p__Proteobacteria;c__Gammaproteobacteria;o__Xanthomonadales;f__Rhodanobacteraceae;g__Dyella	0.874492	0	0	0	0	0	0	0	0	0	91	0	0	0	91	0.63512	1
			Total	41	182	112	333	32	609	1633	178	3345	994	318	710	5841	14328	TOTAL reads
																	1102.15	MEAN reads

## Sheet: (D) contamin_PCRblank_evalsheet
Dataset S4 Quality control samples and clean-up of microbiome data. Tables show host-origin and contaminant amplicon sequence variant (ASV) sequences that were removed from the microbiome data set prior to downstream analyses. (A) Table shows ASV sequences of host-origin as matched with GenBank (NCBI). (B) Table shows ASVs identified as contaminants using DNA Extraction Kit and PCR blank samples.…
(D)		SILVA TAXONOMY		Read Count per PCR Blank Sample #				Total Read Count	Relative abundance (across all samples)	Occurrence (Sample count)	Contaminant (y = yes)
ASV-ID	Sequence	Taxon	Confidence	I22122	I16813	I16909	I17005
03b67b590b30c697130d95a2b7ddb0d8	TGGGGAATTTTGGACAATGGGCGCAAGCCTGATCCAGCCATGCCGCGTGCGGGAAGAAGGCCTTCGGGTTGTAAACCGCTTTTGTCAGGGAAGAAAAGGTTCTGGCTAATACCTGGGACTCATGACGGTACCTGAAGAATAAGCACCGGCTAACTACGTGCCAGCAGCCGCGGTAATACGTAGGGTGCAAGCGTTAATCGGAATTACTGGGCGTAAAGCGTGCGCAGGCGGTTATGCAAGACAGAGGTGAAATCCCCGGGCTCAACCTGGGAACTGCCTTTGTGACTGCATGGCTAGAGTACGGTAGAGGGGGATGGAATTCCGCGTGTAGCAGTGAAATGCGTAGATATGCGGAGGAACACCGATGGCGAAGGCAATCCCCTGGACCTGTACTGACGC…	k__Bacteria;p__Proteobacteria;c__Gammaproteobacteria;o__Betaproteobacteriales;f__Burkholderiaceae;g__Pelomonas	0.873023	0	0	24	45	69	0.684524	2	y
0cf744276b524224d8ea4924967198fb	CCTCCTTTCTTCCTCCGTGGGGAATTTTCCGCAATGGGCGAAAGCCTGACGGAGCAATACCGCGTGAGGGAGGAAGGCTCTTGGGTCGTAAACCTCTTTTCTCAGGGAAGAATAAAATGACGGTACCTGAGGAATAAGCATCGGCTAACTCCGTGCCAGCAGCCGCGGTAATACGGAGGATGCAAGCGTTATCCGGAATGATTGGGCGTAAAGCGTCCGCAGGTGGCAATGTAAGTCTGCTGTCAAAGGTCAGGGCTTAACTCTGAACAGGCAGTGGAAACTACACAGCTAGAGTGCGGTGGGGGCAGAGGGAATTCCCAGTGTAGCGGTGAAATGCGTAGAGATTGGGAAGAACACCGGTGGCGAAAGCGCTCTGCTAGGCCGTAACTGACACTCATG…	k__Bacteria;p__Cyanobacteria;c__Oxyphotobacteria;o__Nostocales;f__Chroococcidiopsaceae;g__uncultured;s__uncultured bacterium	0.890715	0	0	0	6	6	0.0595238	1
0da0945646c385ca7652a1bbf4bf2726	TGGGGAATTTTCCGCAATGGGCGAAAGCCTGACGGAGCAATACCGCGTGAGGGAGGAAGGCTCTTGGGTCGTAAACCTCTTTTCTCAGGGAAGAATAAAATGACGGTACCTGAGGAATAAGCATCGGCTAACTCCGTGCCAGCAGCCGCGGTAATACGGAGGATGCAAGCGTTATCCGGAATGATTGGGCGTAAAGCGTCCGCAGGTGGCAATGTAAGTCTGCTGTCAAAGGTCAGGGCTTAACTCTGAACAGGCAGTGGAAACTACACAGCTAGAGTGCGGTGGGGGCAGAGGGAATTCCCAGTGTAGCGGTGAAATGCGTAGAGATTGGGAAGAACACCGGTGGCGAAAGCGCTCTGCTAGGCCGTAACTGACACTCATGGACGAAAGCTAGGGGAG…	k__Bacteria;p__Cyanobacteria;c__Oxyphotobacteria;o__Nostocales;f__Chroococcidiopsaceae;g__uncultured;s__uncultured bacterium	0.961362	0	0	0	704	704	6.98413	1	y
1363e04fdc75fe1a3aaa7cece7b9bd21	TGGGGAATATTGCACAATGGGCGGAAGCCTGATGCAGCAACGCCGCGTGCGGGATGACGGCCTTCGGGTTGTAAACCGCTTTCGCCTGTGACGAAGCGTGAGTGACGGTAATGGGTAAAGAAGCACCGGCTAACTACGTGCCAGCAGCCGCGGTGATACGTAGGGTGCGAGCGTTGTCCGGATTTATTGGGCGTAAAGGGCTCGTAGGTGGTTGATCGCGTCGGAAGTGTAATCTTGGGGCTTAACCCTGAGCGTGCTTTCGATACGGGTTGACTTGAGGAAGGTAGGGGAGAATGGAATTCCTGGTGGAGCGGTGGAATGCGCAGATATCAGGAGGAACAACAGTGGCGAAGGCGGTTCTCTGGGCCTTTCCTGACGCTGAGGAGCGAAAGCGTGGGG…	k__Bacteria;p__Actinobacteria;c__Actinobacteria;o__Propionibacteriales;f__Propionibacteriaceae;g__Cutibacterium	1	34	0	0	0	34	0.337302	1
13b5b1c164fefb2a9492ea8c6deb53ba	TAGGGAATATTGGACAATGGAGGCAACTCTGATCCAGCCATGCCGCGTGCAGGAAGACTGCCCTATGGGTTGTAAACTGCTTTTATACAGGAAGAAACCTACTTACGTGTAAGTAGCTGACGGTACTGTAAGAATAAGGATCGGCTAACTCCGTGCCAGCAGCCGCGGTAATACGGAGGATCCAAGCGTTATCCGGAATCATTGGGTTTAAAGGGTCCGTAGGTGGTTTATTAAGTCAGAGGTGAAATCCTATCGCTCAACGATAGAACTGCCTTTGAAACTGATAGACTTGAGTTATTGTGAAGTAGTTAGAATATGTAGTGTAGCGGTGAAATGCATAGATATTACATAGAATACCGATTGCGAAGGCAGATTACTAACAATATACTGACACTGAGG…	k__Bacteria;p__Bacteroidetes;c__Bacteroidia;o__Flavobacteriales;f__Flavobacteriaceae;g__NS5 marine group	0.999998	0	0	0	152	152	1.50794	1
185cd34faccd76a1f988b48d915115d3	TGGGGAATTTTGCACAATGGGGGAAACCCTGATGCAGCGACGCCGCGTGATTTAGAAGGCCTTCGGGTTGTAAAAATCTTTTCTATGGGAAGAAAATGACAGTACCATAGGAATAAGGACCGGCTAATTACGTGCCAGCAGCCGCGGTAATACGTAAGGTCCGAGCGTTGTCCGGAATCATTGGGCGTAAAGGGTACGTAGGCGGGTAAGCAAGTTAGAAGTGAAATCCTATAGCTCAACTATAGTAAGCTTTTAAAACTGCTCATCTTGAGGTATGGAAGGGAAAGTGGAATTCCTAGTGTAGCGGTGAAATGCGCAGATATTAGGAGGAATACCGGTGGCGAAGGCGACTTTCTGGCCATAACCTGACGCTGAGGTACGAAAGCGTGGGTAGCAAAC…	k__Bacteria;p__Firmicutes;c__Clostridia;o__Clostridiales;f__Family XI;g__Anaerococcus;s__Anaerococcus mediterraneensis	0.837977	0	0	0	108	108	1.07143	1
1a7a971d3bcf21592d1ebabf35d100fd	TGGGGAATCTTGCGCAATGGGCGAAAGCCTGACGCAGCCATGCCGCGTGAATGATGAAGGTCTTAGGATTGTAAAATTCTTTCACCGGGGACGATAATGACGGTACCCGGAGAAGAAGCCCCGGCTAACTTCGTGCCAGCAGCCGCGGTAATACGAAGGGGGCTAGCGTTGCTCGGAATTACTGGGCGTAAAGGGAGCGTAGGCGGACATTTAAGTCAGGGGTGAAATCCCGGGGCTCAACCTCGGAATTGCCTTTGATACTGGGTGTCTTGAGTATGAGAGAGGTGTGTGGAACTCCGAGTGTAGAGGTGAAATTCGTAGATATTCGGAAGAACACCAGTGGCGAAGGCGACACACTGGCTCATTACTGACGCTGAGGCTCGAAAGCGTGGGGAGCAA…	k__Bacteria;p__Proteobacteria;c__Alphaproteobacteria;o__Caulobacterales;f__Caulobacteraceae;g__Brevundimonas	0.999775	278	0	0	230	508	5.03968	2	y
38ca026e6be608987efa1381cb0bc764	TGGGGAATTTTCCGCAATGGGCGAAAGCCTGACGGAGCAATACCGCGTGAGGGAGGAAGGCTCTTGGGTTGTAAACCTCTTTTCTCAGGGAAGAACAAAATGACGGTACCTGAGGAATAAGCATCGGCTAACTCCGTGCCAGCAGCCGCGGTAATACGGAGGATGCAAGCGTTATCCGGAATGATTGGGCGTAAAGCGTCCGCAGGTGGCAATGTAAGTCTGCTGTCAAAGGTCAGGGCTTAACTCTGAACAGGCAGTGGAAACTACACAGCTAGAGTGCGGTGGGGGCAGAGGGAATTCCCAGTGTAGCGGTGAAATGCGTAGAGATTGGGAAGAACACCGGTGGCGAAAGCGCTCTGCTAGGCCGTAACTGACACTCATGGACGAAAGCTAGGGGAG…	k__Bacteria;p__Cyanobacteria;c__Oxyphotobacteria;o__Nostocales;f__Chroococcidiopsaceae;g__uncultured;s__uncultured bacterium	0.859048	0	0	0	1389	1389	13.7798	1	y
3c7e37f4083b0b16aa9124dad86730c7	TAGGGAATCTTCGGCAATGGACGAAAGTCTGACCGAGCAACGCCGCGTGAGCGAAGAAGGCCTTCGGGTCGTAAAGCTCTGTTGTTAGAGAAGAACATGGGTGAGAGTAACTGTTCACCCCTTGACGGTATCTAACCAGAAAGCCACGGCTAACTACGTGCCAGCAGCCGCGGTAATACGTAGGTGGCAAGCGTTGTCCGGAATTATTGGGCGTAAAGCGCGCGCAGGCGGTCTCTTAAGTCTGATGTGAAAGCCCCCGGCTCAACCGGGGAGGGTCATTGGAAACTGGGAGACTTGAGGACAGAAGAGGAGAGTGGAATTCCAAGTGTAGCGGTGAAATGCGTAGATATTTGGAGGAACACCAGTGGCGAAGGCGGCTCTCTGGTCTGTTACTGACGC…	k__Bacteria;p__Firmicutes;c__Bacilli;o__Bacillales;f__Listeriaceae;g__Brochothrix	1	0	0	58	29	87	0.863095	2	y
48f72e1f26370f2843824a32cbcd23c7	TAGGGAATCTTAGACAATGGGGGAAACCCTGATCTAGCCATGCCGCGTGTGTGATGAAGGCCTTAGGGTTGTAAAGCACTTTCGCCAGAGATGATAATGACAGTATCTGGTAAAGAAACCCCGGCTAACTCCGTGCCAGCAGCCGCGGTAATACGGAGGGGGTTAGCGTTGTTCGGAATTACTGGGCGTAAAGCGTACGTAGGCGGATTAGTAAGTATGGGGTGAAATCCCAGGGCTCAACCCTGGAACTGCCTCATAAACTGCTAGTCTTGAGTTCGAGAGAGGTGAGTGGAATTCCAAGTGTAGAGGTGAAATTCGTAGATATTTGGAGGAACACCAGTGGCGAAGGCGGCTCACTGGCTCGATACTGACGCTGAGGTACGAAAGTGTGGGGAGCAA…	k__Bacteria;p__Proteobacteria;c__Alphaproteobacteria;o__Rhodobacterales;f__Rhodobacteraceae	1	0	0	0	272	272	2.69841	1
599a73cad76351bcc6176f64e183b643	TGGGGAATATTGCGCAATGGGGGCAACCCTGACGCAGCCATGCCGCGTGAATGAAGAAGGCCTTCGGGTTGTAAAGTTCTTTCGGTAGCGAGGAAGGCATTTAGTTTAATAGACTAGGTGATTGACGTTAACTACAGAAGAAGCACCGGCTAACTCCGTGCCAGCAGCCGCGGTAATACGGAGGGTGCGAGCGTTAATCGGAATAACTGGGCGTAAAGGGCACGCAGGCGGTGACTTAAGTGAGGTGTGAAAGCCCCGGGCTTAACCTGGGAATTGCATTTCATACTGGGTCGCTAGAGTACTTTAGGGAGGGGTAGAATTCCACGTGTAGCGGTGAAATGCGTAGAGATGTGGAGGAATACCGAAGGCGAAGGCAGCCCCTTGGGAATGTACTGACGC…	k__Bacteria;p__Proteobacteria;c__Gammaproteobacteria;o__Pasteurellales;f__Pasteurellaceae;g__Haemophilus	0.987696	0	35	0	0	35	0.347222	1
5c97bc2fa20c6dfb59aa2468b66e42b6	TGGGGAATTTTGGACAATGGGCGAAAGCCTGATCCAGCCATGCCGCGTGCAGGATGAAGGCCTTCGGGTTGTAAACTGCTTTTGTACGGAACGAAAAGCCTCTTTCTAATAAAGAGGGGTCATGACGGTACCGTAAGAATAAGCACCGGCTAACTACGTGCCAGCAGCCGCGGTAATACGTAGGGTGCAAGCGTTAATCGGAATTACTGGGCGTAAAGCGTGCGCAGGCGGTTTTGTAAGACAGAGGTGAAATCCCCGGGCTCAACCTGGGAACTGCCTTTGTGACTGCAAGGCTGGAGTGCGGCAGAGGGGGATGGAATTCCGCGTGTAGCAGTGAAATGCGTAGATATGCGGAGGAACACCGATGGCGAAGGCAATCCCCTGGGCCTGCACTGACGC…	k__Bacteria;p__Proteobacteria;c__Gammaproteobacteria;o__Betaproteobacteriales;f__Burkholderiaceae;g__Diaphorobacter	0.95579	49	0	0	0	49	0.486111	1
6184d151c0052efe882990f9aeaba6ff	TGGGGAATTTTCCGCAATGGGCGAAAGCCTGACGGAGCAATACCGCGTGAGGGAGGAAGGCTCTTGGGTCGTAAACCTCTTTTCTCAGGGAAGAATAAAATGACGGTACCTGAGGAATAAGCATCGGCTAACTCCGTGCCAGCAGCCGCGGTAATACGGAGGATGCAAGCGTTATCCGGAATGATTGGGCGTAAAGCGTCCGCAGGTGGCAATGTAAGTCTGCTGTCAAAGGTCAGGGCTTAACTCTGAACAGGCAGTGGAAACTACACAGCTAGAGTGCGGTGGGGGCAGAGGGAATTCCCAGTGTAGCGGTGAAATGCGTAGAGATTGGGAAGAACACCGGTGGCGAAAGCGCTCTGCTAGGCCGTAACTGACACTCATGGACGAAAGCTAGGGGAG…	k__Bacteria;p__Cyanobacteria;c__Oxyphotobacteria;o__Nostocales;f__Chroococcidiopsaceae;g__uncultured;s__uncultured bacterium	0.968676	0	0	0	1694	1694	16.8056	1	y
619f07705fc0369103151f09587a4930	TGGGGAATATTGCGCAATGGACGAAAGTCTGACGCAGCGACGCCGCGTGTGGGATGACGGTCTTCGGATTGTAAACCACTGTCGGGAGGGACGAATACGCCGCAAGGCGGGTGACGGTACCTCCAAAGGAAGCACCGGCTAACTCCGTGCCAGCAGCCGCGGTAATACGGAGGGTGCGAGCGTTGTCCGGAATCACTGGGCGTAAAGGGCGCGTAGGCGGCCTGATAAGTAGGGGGTGAAATCCTGCGGCTTAACCGCAGGGCTGCCTTCTAAACTGTCAGGCTGGAGCACAGTAGAGGCAGGTGGAATTCCCGGTGTAGCGGTGGAATGCGTAGAGATCGGGAAGAACATCAGTGGCGAAGGCGGCCTGCTGGGCTGTTGCTGACGCTGAGGCGCGAC…	k__Bacteria;p__Gemmatimonadetes;c__Gemmatimonadetes;o__Gemmatimonadales;f__Gemmatimonadaceae;g__uncultured;s__uncultured Gemmatimonadales bacterium	0.892909	226	0	0	0	226	2.24206	1
61acb626dc2a42a24b892075f95cce58	TCAGGAATATTGTGCAATGGGGGAAACCCTGACACAGCCATGCCGCGTGTGTGAAGAAGGCCTTAGGGTTGTAAAGCACTTTCAGTAGGGAGGAACTAGCAGCGTTAATACCGCTGTGAGATGACGTTACCTACAGAAGAAGATCCGGCTAACTCCGTGCCAGCAGCCGCGGTAATACGGAGGGATCGAACGTTAATCGGAATTACTGGGCGTAAAGCGCGCGTAGGTGGTTTGTTAAGTGGGATGTGAAAGCCCCGGGCTCAACCTGGGAACTGCATTCCAAACTGACAAACTAGAGTACGATAGAGGGGGGTAGAATTCAGAGTGTAGCGGTGAAATGCGTAGATATTCTGAGGAATACCGGTGGCGAAGGCGGCCCCCTGGATTGATACTGACACT…	k__Bacteria;p__Proteobacteria;c__Gammaproteobacteria;o__OM182 clade;f__uncultured bacterium;g__uncultured bacterium;s__uncultured bacterium	0.90598	0	0	0	361	361	3.58135	1
767ed3c66f4423f0b5a6bd5f2515f973	TGGGGAATTTTCCGCAATGGGCGAAAGCCTGACGGAGCAATACCGCGTGAGGGAGGAAGGCTCTTGGGTCGTAAACCTCTTTTCTCAGGGAAGAACAAAATGACGGTACCTGAGGAATAAGCATCGGCTAACTCCGTGCCAGCAGCCGCGGTAATACGGAGGATGCAAGCGTTATCCGGAATGATTGGGCGTAAAGCGTCCGCAGGTGGCAATGTAAGTCTGCTGTCAAAGGTCAGGGCTTAACTCTGAACAGGCAGTGGAAACTACACAGCTAGAGTGCGGTGGGGGCAGAGGGAATTCCCAGTGTAGCGGTGAAATGCGTAGAGATTGGGAAGAACACCGGTGGCGAAAGCGCTCTGCTAGGCCGTAACTGACACTCATGGACGAAAGCTAGGGGAG…	k__Bacteria;p__Cyanobacteria;c__Oxyphotobacteria;o__Nostocales;f__Chroococcidiopsaceae;g__uncultured;s__uncultured bacterium	0.896836	0	0	0	1630	1630	16.1706	1	y
7beb45be169cfd78272be3087c07ffb5	TGGGGAATATTGCACAATGGGGGAAACCCTGATGCAGCCATGCCGCGTGTGTGAAGAAGGCCTTCGGGTTGTAAAGCACTTTCAGTTGTGAGGAAAGGTGTGTAGTTAATAGCTACATACTGTGACGTTAGCAACAGAAGAAGCACCGGCTAACTTCGTGCCAGCAGCCGCGGTAATACGAGGGGTGCAAGCGTTAATCGGAATTACTGGGCGTAAAGCGTTCGTAGGCGGTTGGATAAGCAAGATGTGAAAGCCCAGGGCTCAACCTTGGAACTGCATTTTGAACTGTTCGACTAGAGTACTGTAGAGGGTGGTGGAATTTCCAGTGTAGCGGTGAAATGCGTAGAGATTGGAAGGAACATCAGTGGCGAAGGCGGCCACCTGGACAGATACTGACGC…	k__Bacteria;p__Proteobacteria;c__Gammaproteobacteria;o__Alteromonadales;f__Colwelliaceae;g__Colwellia	0.999942	0	47	0	0	47	0.46627	1
80f72bccd4485c2ff3694670b0ba49c9	TGGGGAATATTGCACAATGGGCGCAAGCCTGATGCAGCAACGCCGCGTGCGGGATGACGGCCTTCGGGTTGTAAACCGCTTTCAGCAGGGACGAAGCTTTTTGTGACGGTACCTGCAGAAGAAGCACCGGCTAACTACGTGCCAGCAGCCGCGGTGATACGTAGGGTGCGAGCGTTGTCCGGATTTATTGGGCGTAAAGGGCTCGTAGGCGGTTGATCGCGTCGGAAGTGGAAACTTGATGCTTAACGTTGAGCGTGCTTTCGATACGGGTTGACTTGAGGAAGGTAGGGGAGAATGGAATTCCTGGTGGAGCGGTGGAATGCGCAGATATCAGGAGGAACACCAGTGGCGAAGGCGGTTCTCTGGACCTTTCCTGACGCTGAGGAGCGAAAGCGTGGG…	k__Bacteria;p__Actinobacteria;c__Actinobacteria;o__Propionibacteriales;f__Propionibacteriaceae;g__Cutibacterium;s__Propionibacterium sp. KPL1844	0.951652	6	0	29	0	35	0.347222	2	y
8afdcc677587eff43b948d234252e7ce	TGGGGAATATTGGACAATGGGGGCAACCCTGATCCAGCAATACCGCGTGTGGGAAGAAGGCTCTTGGGTCGTAAACCACTGTCGTTGGGGAAGAAGGTGCATATTCGAATAGTTTATGTACTTGACGGTACCCAAAAAGGAAGCACCGGCTAACTCCGTGCCAGCAGCCGCGGTAATACGGAGGGTGCAAGCGTTGTTCGGATTTACTGGGCGTAAAGTGTGTCTAGGCGGGAAGGTAAGTCAGGTGTGAAAGACCAGAGCTCAACTCTGGAACTGCGCCTGAAACTATCTTTCTTGAGTGATGGAGGGGTAAGCGGAATACCTTGTGTAGCAGTGAAATGCGTTGATATAAGGTAGAACACCAGAGGCGAAGGCGGCTTACTGGCCATTCACTGACGC…	k__Bacteria;p__Proteobacteria;c__Deltaproteobacteria;o__Myxococcales;f__bacteriap25;g__uncultured deep-sea bacterium;s__uncultured deep-sea bacterium	0.894812	120	0	0	0	120	1.19048	1
8e6dbbe93445c94011ed7f5054206316	TGGGGAATCTTAGACAATGGGCGCAAGCCTGATCTAGCCATGCCGCGTGAGCGATGAAGGCCTTAGGGTTGTAAAGCTCTTTCAGTGGGGAAGATAATGACTGTACCCACAGAAGAAGCCCCGGCTAACTCCGTGCCAGCAGCCGCGGTAATACGGAGGGGGCTAGCGTTGTTCGGAATTACTGGGCGTAAAGCGCACGTAGGCGGACTGGAAAGTCAGAGGTGAAATCCCAGGGCTCAACCTTGGAACTGCCTTTGAAACTCCCGGTCTTGAGGTCGAGAGAGGTGAGTGGAATTCCGAGTGTAGAGGTGAAATTCGTAGATATTCGGAGGAACACCAGTGGCGAAGGCGGCTCACTGGCTCGATACTGACGCTGAGGTGCGAAAGCGTGGGGAGCAA…	k__Bacteria;p__Proteobacteria;c__Alphaproteobacteria;o__Rhodobacterales;f__Rhodobacteraceae;g__Rhodobacter	0.810848	0	13	0	0	13	0.128968	1
95595a8e5962ef69862b877b403c5943	TAGGGAATCTTCCGCAATGGGCGAAAGCCTGACGGAGCAACGCCGCGTGAGTGATGAAGGTCTTCGGATCGTAAAACTCTGTTATTAGGGAAGAACAAATGTGTAAGTAACTATGCACGTCTTGACGGTACCTAATCAGAAAGCCACGGCTAACTACGTGCCAGCAGCCGCGGTAATACGTAGGTGGCAAGCGTTATCCGGAATTATTGGGCGTAAAGCGCGCGTAGGCGGTTTTTTAAGTCTGATGTGAAAGCCCACGGCTCAACCGTGGAGGGTCATTGGAAACTGGAAAACTTGAGTGCAGAAGAGGAAAGTGGAATTCCATGTGTAGCGGTGAAATGCGCAGAGATATGGAGGAACACCAGTGGCGAAGGCGACTTTCTGGTCTGTAACTGACGC…	k__Bacteria;p__Firmicutes;c__Bacilli;o__Bacillales;f__Staphylococcaceae;g__Staphylococcus	1	0	0	0	143	143	1.41865	1
c065b8ba0e45958e7a57ba9033da335a	TGGGGAATATTGGACAATGGGCGGAAGCCTGATCCAGCCATGCCGCGTGTGTGAAGAAGGCCTTTTGGTTGTAAAGCACTTTAAGCGAGGAGGAGGCTCCTTTAGTTAATACCTAAAGAGAGTGGACGTTACTCGCAGAATAAGCACCGGCTAACTCTGTGCCAGCAGCCGCGGTAATACAGAGGGTGCGAGCGTTAATCGGATTTACTGGGCGTAAAGCGTGCGTAGGCGGCTTTTTAAGTCGGATGTGAAATCCCTGAGCTTAACTTAGGAATTGCATTCGATACTGGAAAGCTAGAGTATGGGAGAGGATGGTAGAATTCCAGGTGTAGCGGTGAAATGCGTAGAGATCTGGAGGAATACCGATGGCGAAGGCAGCCATCTGGCCTAATACTGACG…	k__Bacteria;p__Proteobacteria;c__Gammaproteobacteria;o__Pseudomonadales;f__Moraxellaceae;g__Acinetobacter;s__Acinetobacter schindleri	0.878556	0	0	0	3	3	0.0297619	1
c072501f385a13eb5571976000188c72	TGGGGAATATTGCACAATGGGCGGAAGCCTGATGCAGCAACGCCGCGTGCGGGATGACGGCCTTCGGGTTGTAAACCGCTTTCGCCTGTGACGAAGCGTGAGTGACGGTAATGGGTAAAGAAGCACCGGCTAACTACGTGCCAGCAGCCGCGGTGATACGTAGGGTGCGAGCGTTGTCCGGATTTATTGGGCGTAAAGGGCTCGTAGGTGGTTGATCGCGTCGGAAGTGTAATCTTGGGGCTTAACCCTGAGCGTGCTTTCGATACGGGTTGACTTGAGGAAGGTAGGGGAGAATGGAATTCCTGGTGGAGCGGTGGAATGCGCAGATATCAGGAGGAACACCAGTGGCGAAGGCGGTTCTCTGGGCCTTTCCTGACGCTGAGGAGCGAAAGCGTGGGG…	k__Bacteria;p__Actinobacteria;c__Actinobacteria;o__Propionibacteriales;f__Propionibacteriaceae;g__Cutibacterium	1	51	0	64	1443	1558	15.4563	3	y
d38b33ededc5ce4ecaa92a255f5176c0	TGGGGAATATTGCACAATGGGCGAAAGCCTGATGCAGCGACGCCGCGTGAGGGATGACGGCCTTCGGGTTGTAAACCTCTTTCAGCAGGGAAGAAGCGAAAGTGACGGTACCTGCAGAAGAAGCACCGGCTAACTACGTGCCAGCAGCCGCGGTAATACGTAGGGTGCGAGCGTTGTCCGGAATTATTGGGCGTAAAGAGCTTGTAGGCGGTTTGTCGCGTCTGCTGTGAAAATCCGGGGCTCAACCCCGGACTTGCAGTGGGTACGGGCAGACTAGAGTGTGGTAGGGGAGACTGGAATTCCTGGTGTAGCGGTGAAATGCGCAGATATCAGGAGGAACACCGATGGCGAAGGCAGGTCTCTGGGCCACTACTGACGCTGAGAAGCGAAAGCATGGGG…	k__Bacteria;p__Actinobacteria;c__Actinobacteria;o__Micrococcales;f__Intrasporangiaceae	0.996275	0	0	40	0	40	0.396825	1
d44141885a7d3acb1d76e8b646515edf	TGGGGAATATTGGACAATGGGCGCAAGCCTGATCCAGCAATGCCGCGTGAGTGATGAAGGCCTTAGGGTTGTAAAGCTCTTTTACCCGGGATGATAATGACAGTACCGGGAGAATAAGCCCCGGCTAACTCCGTGCCAGCAGCCGCGGTAATACGGAGGGGGCTAGCGTTGTTCGGAATTACTGGGCGTAAAGCGCACGTAGGCGGCTTTGTAAGTTAGAGGTGAAAGCCTGGAGCTCAACTCCAGAACTGCCTTTAAGACTGCATCGCTTGAATCCAGGAGAGGTGAGTGGAATTCCGAGTGTAGAGGTGAAATTCGTAGATATTCGGAAGAACACCAGTGGCGAAGGCGGCTCACTGGACTGGTATTGACGCTGAGGTGCGAAAGCGTGGGGAGCAA…	k__Bacteria;p__Proteobacteria;c__Alphaproteobacteria;o__Sphingomonadales;f__Sphingomonadaceae;g__Sphingomonas	0.979417	78	0	0	203	281	2.7877	2	y
d47b5652c4d10059afdb9c829ec382df	TGGGGAATTGTTCACAATGGGCGCAAGCCTGATGACGCAACGCCGCGTGGAGGATGAAGGTCTTCGGATTGTAAACTCCTGTTGCTAGGGACGAACAGCTCCGACCTAATACGTCGGAGTCTGACGGTACCTGGTGAGGAAGCCCCGGCTAACTCTGTGCCAGCAGCCGCGGTAATACAGAGGGGGCAAGCGTTGTTCGGAATTACTGGGCGTAAAGGGCGCGTAGGCGGCCTGCTAAGTCGAACGTGAAATCCCCGGGCTCAACCCGGGAACTGCGTCCGATACTGGTGGGCTTGAATCCGGGAGAGGGATGTGGAATTCCAGGTGTAGCGGTGAAATGCGTAGATATCTGGAGGAACACCGGTGGCGAAGGCGGCATCCTGGACCGGTATTGACGCT…	k__Bacteria;p__Acidobacteria;c__Subgroup 6	1	0	0	33	0	33	0.327381	1
d613201b45952fb88ab86c1f3703cd65	TGGGGAATATTGGACAATGGGGGCAACCCTGATCCAGCGATGCCGCGTGAGTGAAGAAGGCCTTCGGGTTGTAAAGCTCTTTCGCGGGGGAAGAAACCCCGGCGGTTAACACCCGCCGGAACTGACGGTACCCCGACAAGAAGCACCGGCTAACTACGTGCCAGCAGCCGCGGTAATACGTAGGGTGCGAGCGTTAATCGGAATTACTGGGCGTAAAGCGTGTGTAGGCGGCCGTGCAAGTCAGATGTGAAAGCCCCGGGCTCAACCTGGGAACTGCGTTTGAAACTGTGCGGCTAGAGTTCGGCAGGGGAAGATGGAATTCCGTGTGTAGCAGTGAAATGCGTAGATATACGGAAGAACACTAATAGCGAAGGCATTCTTCTGGGCCGATACTGACGC…	k__Bacteria;p__Proteobacteria;c__Gammaproteobacteria;o__Betaproteobacteriales;f__EC94;g__uncultured marine bacterium;s__uncultured marine bacterium	0.8921	0	0	0	98	98	0.972222	1
eb6d3672f4b8290e5c1ba71cea4f8dbb	TAGGGAATATTGGACAATGGGGGAAACCCTGATCCAGCAATGCCGCGTGAGTGATGAAGGCCTTAGGGTTGTAAAGCTCTTTTACCCGGGATGATAATGACAGTACCGGGAGAATAAGCTCCGGCTAACTCCGTGCCAGCAGCCGCGGTAATACGGAGGGAGCTAGCGTTGTTCGGAATTACTGGGCGTAAAGCGCACGTAGGCGGCTATTCAAGTCAGAGGTGAAAGCCCGGGGCTCAACCCCGGAACTGCCTTTGAAACTAGATAGCTTGAATCCAGGAGAGGTGAGTGGAATTCCGAGTGTAGAGGTGAAATTCGTAGATATTCGGAAGAACACCAGTGGCGAAGGCGGCTCACTGGACTGGTATTGACGCTGAGGTGCGAAAGCGTGGGGAGCAA…	k__Bacteria;p__Proteobacteria;c__Alphaproteobacteria;o__Sphingomonadales;f__Sphingomonadaceae;g__Sphingobium;s__Sphingobium yanoikuyae	0.888304	11	0	0	0	11	0.109127	1
ec0e663f7fcd09d2def666f400b39c62	TGAGGAATATTGGACAATGGAGGCAACTCTGATCCAGCCATGCCGCGTGCAGGAAGACGGCCCTACGGGTTGTAAACTGCTTTTATACAGGAAGAAACGCCGCTACGTGTAGCGGTTTGACGGTACTGTACGAATAAGGATCGGCTAACTCCGTGCCAGCAGCCGCGGTAATACGTAGGGTGCAAGCGTTAATCGGAATTACTGGGCGTAAAGCGTGCGCAGGCAGTTTTATAAGTCAGATGTGAAATCCCCGAGCTCAACTTGGGAACTGCGTTTGAAACTATAAGACTAGAGTGTGTCAGAGGGGGGTAGAATTCCAAGTGTAGCAGTGAAATGCGTAGAGATTTGGAGGAATACCAATGGCGAAGGCAGCCCCCTGGGATAACACTGACGCTCATG…	k__Bacteria;p__Proteobacteria;c__Gammaproteobacteria;o__Betaproteobacteriales;f__Methylophilaceae;g__OM43 clade	0.979089	0	0	0	339	339	3.3631	1
f0e85afa863cd5e4b828224931bc46d7	TAGGGAATATTGCGCAATGGGCGAAAGCCTGACGCAGCGACGCCGCGTGGGGGAAGAAGGTTTTCGGATTGTAAACCCCTTTTAGGAGGAAAGATGGGGTGGTTCGCCACCCGGACGGTACCTCCAGAAAAAGCCACGGCTAACTTCGTGCCAGCAGCCGCGGTAATACGAAGGTGGCGAGCGTTGTTCGGATTTACTGGGCGTAAAGAGCACGTAGGCGGTTTAGTAAGCCCCTTGGGAAAGCTACGGGCTTAACCCGTAAAGGTCGAGGGGGACTGCTAAGCTAGAGGGCGGGAGAGGAGCGCGGAATTTCCGGTGTAGCGGTGAAATGCGTAGATATCGGGAAGAAGGCCGGTGGCGAAGGCGGCGCTCTGGAACGTCTCTGACGCTGAGGTGCGA…	k__Bacteria;p__Nitrospirae;c__Nitrospira;o__Nitrospirales;f__Nitrospiraceae;g__Nitrospira;s__uncultured Nitrospirae bacterium	0.975309	30	0	0	0	30	0.297619	1
f85500267128385a67510dddacf4962c	TGGGGAATCTTGCGCAATGGGCGAAAGCCTGACGCAGCAACGCCGCGTGCGGGATGAAGGCCTTCGGGTTGTAAACCGCTTTCAGCAGGGAAGAAATTGACGGTACCTGCAGAAGAAGCCCCGGCCAACTACGTGCCAGCAGCCGCGGTAACACGTAGGGGGCGAGCGTTGTCCGGATTTATTGGGCGTAAAGAGCTCGTAGGCGGTTCGGTAAGTCGGGTGTGAAACCTCCAGGCTCAACCTGGAGACGCCACCTGATACTGCTGTGACTAGAGTCCGGTAGGGGAGTGTGGAACTCCTGGTGTAGCGGTGAAATGCGCAGATATCAGGAAGAACACCAGCGGCGAAGGCGGCACTCTGGGCCGGTACTGACGCTGAGGAGCGAAAGCGTGGGTAGCA…	k__Bacteria;p__Actinobacteria;c__Acidimicrobiia;o__Microtrichales;f__uncultured	0.999332	0	0	0	5	5	0.0496032	1
TOTAL COUNT				883	95	248	8854	10080	TOTAL
								2520	MEAN
